# Supplementary material for: An information-motivation-behavioural skills analysis of long-lasting insecticidal net use among pregnant women in a hospital in North-Eastern Nigeria
Source: BMC Med Res Methodol. 2019 Jul 18;19:157. doi: 10.1186/s12874-019-0803-z (PMC6637635; doi:10.1186/s12874-019-0803-z)
Supplement: Supplementary file 2 — Study Dataset. Spreadsheet of the raw data collected and analyzed in this study. To maintain respondents’ anonymity, only two indirect identifiers were retained (age and residence type). (XLSX 46 kb) [file 12874_2019_803_MOESM2_ESM.xlsx]

## Sheet: Sheet1
SNO	Residence type	INFO1	INFO2	INFO3	INFO4	INFO5	INFO6	INFO7	INFO8	INFO9	INFO10	INFO11	INFO12	INFO13	INFO14	INFO15	INFO16	INFO17	INFO18	MOT1	MOT2	MOT3	BSKILLS1	BSKILLS2	BSKILLS3	BSKILLS4	BSKILLS5	BEHAVIOUR
1	permanentresident	Correct	Don't know	Incorrect	Incorrect	Don't know	Don't know	Incorrect	Correct	Correct	Don't know	Correct	Correct	Incorrect	Incorrect	Incorrect	Incorrect	Incorrect	Correct	neither bad nor good	neither unpleasant nor pleasant	mostly true	very easy	effectively	effectively	ineffectively	effectively	never
2	permanentresident	Correct	Incorrect	Correct	Correct	Correct	Correct	Correct	Correct	Correct	Correct	Correct	Incorrect	Correct	Correct	Correct	Correct	Incorrect	Correct	somewhat good	very pleasant	mostly true	very easy	very effectively	very effectively	very effectively	very effectively	almost always
3	permanentresident	Correct	Correct	Correct	Correct	Correct	Incorrect	Incorrect	Incorrect	Incorrect	Incorrect	Correct	Correct	Correct	Correct	Correct	Correct	Correct	Correct	very good	somewhat pleasant	TRUE	easy	effectively	effectively	ineffectively	ineffectively	sometimes
4	IDP	Correct	Correct	Correct	Correct	Correct	Correct	Correct	Correct	Correct	Correct	Incorrect	Incorrect	Correct	Incorrect	Don't know	Correct	Incorrect	Correct	somewhat bad	very unpleasant	mostly untrue	very easy	very effectively	ineffectively	ineffectively	effectively	often
5	permanentresident	Correct	Don't know	Incorrect	Incorrect	Correct	Correct	Correct	Correct	Correct	Correct	Correct	Correct	Incorrect	Don't know	Correct	Don't know	Incorrect	Incorrect	very good	very pleasant	very true	easy	very effectively	very effectively	very effectively	very effectively	never
6	IDP	Correct	Correct	Correct	Correct	Correct	Correct	Correct	Incorrect	Correct	Correct	Correct	Don't know	Correct	Correct	Incorrect	Correct	Incorrect	Correct	very bad	someaht unpleasant	untrue	very easy	ineffectively	ineffectively	ineffectively	ineffectively	never
7	permanentresident	Correct	Incorrect	Correct	Correct	Correct	Correct	Don't know	Don't know	Incorrect	Incorrect	Correct	Correct	Incorrect	Incorrect	Correct	Incorrect	Incorrect	Incorrect	very good	very pleasant	mostly true	very easy	effectively	very effectively	effectively	very effectively	often
8	permanentresident	Correct	Correct	Correct	Correct	Correct	Correct	Correct	Correct	Correct	Correct	Correct	Don't know	Incorrect	Incorrect	Correct	Incorrect	Incorrect	Correct	somewhat good	somewhat pleasant	very true	very easy	effectively	effectively	effectively	effectively	almost always
9	permanentresident	Correct	Correct	Correct	Correct	Correct	Correct	Correct	Correct	Correct	Correct	Correct	Correct	Incorrect	Don't know	Don't know	Don't know	Don't know	Don't know	very bad	very pleasant	mostly true	very easy	effectively	very effectively	very effectively	very effectively	never
10	permanentresident	Correct	Incorrect	Correct	Correct	Correct	Don't know	Don't know	Don't know	Don't know	Don't know	Correct	Correct	Incorrect	Incorrect	Incorrect	Incorrect	Incorrect	Incorrect	somewhat good	somewhat pleasant	TRUE	easy	effectively	effectively	effectively	effectively	never
11	IDP	Correct	Incorrect	Correct	Correct	Correct	Correct	Don't know	Incorrect	Correct	Correct	Correct	Incorrect	Correct	Correct	Don't know	Don't know	Correct	Correct	very bad	neither unpleasant nor pleasant	very true	very easy	very ineffectively	ineffectively	ineffectively	ineffectively	often
12	IDP	Correct	Correct	Correct	Correct	Don't know	Don't know	Don't know	Don't know	Correct	Correct	Correct	Correct	Don't know	Incorrect	Incorrect	Incorrect	Incorrect	Incorrect	very good	neither unpleasant nor pleasant	TRUE	easy	effectively	very effectively	very effectively	very effectively	often
13	permanentresident	Correct	Incorrect	Incorrect	Incorrect	Incorrect	Incorrect	Incorrect	Incorrect	Don't know	Incorrect	Correct	Correct	Don't know	Incorrect	Incorrect	Incorrect	Incorrect	Incorrect	neither bad nor good	neither unpleasant nor pleasant	TRUE	easy	effectively	effectively	effectively	ineffectively	never
14	permanentresident	Correct	Correct	Correct	Correct	Incorrect	Incorrect	Incorrect	Incorrect	Incorrect	Incorrect	Correct	Correct	Incorrect	Correct	Correct	Correct	Correct	Correct	very good	very pleasant	TRUE	very easy	very effectively	very effectively	effectively	effectively	often
15	IDP	Correct	Correct	Don't know	Don't know	Correct	Incorrect	Correct	Correct	Correct	Incorrect	Correct	Incorrect	Incorrect	Correct	Correct	Correct	Correct	Correct	somewhat good	somewhat pleasant	mostly true	very easy	very effectively	very effectively	very effectively	very effectively	never
16	permanentresident	Correct	Correct	Correct	Correct	Don't know	Don't know	Don't know	Correct	Correct	Correct	Correct	Correct	Incorrect	Don't know	Don't know	Don't know	Don't know	Don't know	somewhat good	somewhat pleasant	mostly true	very easy	effectively	very effectively	very effectively	very effectively	seldom
17	permanentresident	Correct	Don't know	Don't know	Don't know	Correct	Correct	Incorrect	Incorrect	Incorrect	Incorrect	Incorrect	Correct	Correct	Incorrect	Incorrect	Incorrect	Incorrect	Incorrect	very bad	very unpleasant	untrue	easy	very effectively	effectively	ineffectively	effectively	almost always
18	permanentresident	Correct	Incorrect	Incorrect	Incorrect	Incorrect	Incorrect	Incorrect	Correct	Correct	Correct	Correct	Correct	Incorrect	Incorrect	Incorrect	Incorrect	Incorrect	Incorrect	somewhat good	somewhat pleasant	mostly true	very easy	very effectively	very effectively	very effectively	very effectively	never
19	IDP	Correct	Incorrect	Correct	Correct	Correct	Don't know	Don't know	Don't know	Don't know	Don't know	Correct	Correct	Don't know	Incorrect	Incorrect	Incorrect	Incorrect	Incorrect	somewhat good	somewhat pleasant	TRUE	easy	effectively	effectively	effectively	effectively	never
20	permanentresident	Incorrect	Don't know	Don't know	Don't know	Correct	Correct	Correct	Correct	Don't know	Don't know	Correct	Incorrect	Correct	Incorrect	Incorrect	Correct	Correct	Correct	somewhat good	somewhat pleasant	TRUE	easy	effectively	effectively	ineffectively	very effectively	seldom
21	permanentresident	Correct	Correct	Correct	Correct	Correct	Don't know	Correct	Correct	Don't know	Don't know	Correct	Don't know	Don't know	Incorrect	Incorrect	Incorrect	Correct	Correct	very good	very pleasant	very true	very easy	very effectively	very effectively	very effectively	very effectively	never
22	permanentresident	Correct	Correct	Incorrect	Correct	Correct	Correct	Correct	Correct	Correct	Correct	Correct	Correct	Incorrect	Incorrect	Incorrect	Incorrect	Incorrect	Incorrect	neither bad nor good	neither unpleasant nor pleasant	untrue	easy	very effectively	very effectively	ineffectively	very effectively	never
23	permanentresident	Correct	Correct	Correct	Correct	Correct	Correct	Correct	Correct	Correct	Correct	Correct	Incorrect	Correct	Incorrect	Incorrect	Correct	Correct	Correct	very good	very pleasant	mostly true	very easy	very effectively	very effectively	very effectively	very effectively	almost always
24	permanentresident	Correct	Correct	Incorrect	Incorrect	Incorrect	Correct	Correct	Correct	Don't know	Don't know	Correct	Correct	Incorrect	Incorrect	Incorrect	Correct	Incorrect	Correct	neither bad nor good	neither unpleasant nor pleasant	mostly true	easy	effectively	ineffectively	ineffectively	ineffectively	seldom
25	IDP	Correct	Correct	Correct	Correct	Don't know	Incorrect	Incorrect	Correct	Correct	Correct	Incorrect	Correct	Incorrect	Incorrect	Incorrect	Correct	Correct	Correct	somewhat good	somewhat pleasant	TRUE	easy	effectively	effectively	effectively	very effectively	never
26	permanentresident	Correct	Correct	Correct	Correct	Correct	Correct	Correct	Incorrect	Don't know	Correct	Correct	Correct	Incorrect	Incorrect	Don't know	Don't know	Don't know	Don't know	somewhat good	neither unpleasant nor pleasant	mostly true	easy	effectively	effectively	effectively	effectively	often
27	permanentresident	Correct	Correct	Correct	Correct	Correct	Incorrect	Correct	Correct	Correct	Correct	Correct	Correct	Incorrect	Incorrect	Don't know	Correct	Don't know	Don't know	very good	somewhat pleasant	very true	very easy	effectively	very effectively	very effectively	very effectively	almost always
28	IDP	Correct	Correct	Correct	Incorrect	Correct	Incorrect	Incorrect	Incorrect	Incorrect	Incorrect	Correct	Don't know	Incorrect	Incorrect	Correct	Correct	Correct	Incorrect	somewhat good	somewhat pleasant	mostly true	very easy	ineffectively	effectively	effectively	very effectively	sometimes
29	IDP	Correct	Correct	Correct	Correct	Incorrect	Correct	Correct	Incorrect	Correct	Correct	Correct	Incorrect	Incorrect	Incorrect	Incorrect	Correct	Correct	Correct	somewhat good	somewhat pleasant	TRUE	very easy	very effectively	ineffectively	effectively	effectively	almost always
30	permanentresident	Correct	Incorrect	Correct	Correct	Correct	Don't know	Don't know	Don't know	Don't know	Don't know	Correct	Correct	Correct	Incorrect	Incorrect	Incorrect	Incorrect	Correct	somewhat good	somewhat pleasant	TRUE	easy	very effectively	effectively	ineffectively	ineffectively	never
31	permanentresident	Correct	Correct	Correct	Correct	Correct	Correct	Correct	Correct	Correct	Correct	Correct	Correct	Don't know	Correct	Correct	Correct	Correct	Correct	very good	very pleasant	TRUE	easy	effectively	effectively	effectively	very effectively	never
32	permanentresident	Correct	Correct	Incorrect	Correct	Correct	Incorrect	Correct	Correct	Incorrect	Incorrect	Correct	Correct	Incorrect	Incorrect	Incorrect	Incorrect	Incorrect	Incorrect	somewhat good	somewhat pleasant	very true	very easy	very effectively	very effectively	ineffectively	effectively	never
33	permanentresident	Correct	Correct	Correct	Correct	Correct	Correct	Don't know	Don't know	Correct	Correct	Correct	Correct	Don't know	Incorrect	Incorrect	Incorrect	Incorrect	Correct	somewhat good	somewhat pleasant	very true	very easy	effectively	effectively	very effectively	very effectively	often
34	permanentresident	Correct	Correct	Incorrect	Don't know	Don't know	Incorrect	Incorrect	Don't know	Don't know	Don't know	Correct	Correct	Correct	Incorrect	Don't know	Correct	Incorrect	Incorrect	somewhat good	somewhat pleasant	untrue	easy	effectively	ineffectively	ineffectively	ineffectively	never
35	permanentresident	Correct	Correct	Correct	Correct	Correct	Correct	Correct	Correct	Correct	Correct	Correct	Incorrect	Correct	Correct	Correct	Correct	Incorrect	Incorrect	somewhat good	very pleasant	very true	very easy	very effectively	very effectively	very effectively	very effectively	often
36	IDP	Correct	Correct	Correct	Correct	Correct	Correct	Correct	Correct	Correct	Incorrect	Correct	Correct	Don't know	Don't know	Don't know	Correct	Incorrect	Correct	somewhat bad	neither unpleasant nor pleasant	untrue	easy	effectively	effectively	effectively	ineffectively	never
37	IDP	Correct	Incorrect	Correct	Correct	Correct	Correct	Correct	Correct	Correct	Correct	Correct	Correct	Incorrect	Incorrect	Incorrect	Incorrect	Correct	Correct	very good	very pleasant	TRUE	easy	effectively	effectively	effectively	ineffectively	often
38	permanentresident	Correct	Incorrect	Incorrect	Incorrect	Correct	Correct	Correct	Correct	Correct	Correct	Correct	Incorrect	Incorrect	Incorrect	Correct	Incorrect	Incorrect	Correct	very good	very pleasant	TRUE	very easy	effectively	effectively	effectively	very effectively	seldom
39	permanentresident	Correct	Correct	Correct	Correct	Correct	Correct	Correct	Correct	Correct	Correct	Correct	Incorrect	Correct	Correct	Correct	Correct	Correct	Correct	very good	somewhat pleasant	mostly true	very easy	very effectively	very effectively	effectively	very effectively	almost always
40	permanentresident	Correct	Incorrect	Correct	Correct	Correct	Correct	Incorrect	Correct	Correct	Correct	Correct	Correct	Correct	Incorrect	Incorrect	Incorrect	Incorrect	Correct	neither bad nor good	neither unpleasant nor pleasant	TRUE	very easy	very effectively	very effectively	effectively	ineffectively	often
41	permanentresident	Correct	Don't know	Don't know	Don't know	Don't know	Don't know	Don't know	Don't know	Don't know	Don't know	Correct	Don't know	Don't know	Incorrect	Incorrect	Correct	Incorrect	Incorrect	neither bad nor good	neither unpleasant nor pleasant	TRUE	easy	effectively	effectively	effectively	effectively	often
42	permanentresident	Correct	Don't know	Don't know	Don't know	Correct	Correct	Correct	Correct	Correct	Correct	Correct	Correct	Don't know	Incorrect	Incorrect	Correct	Correct	Correct	neither bad nor good	neither unpleasant nor pleasant	very untrue	easy	very effectively	very ineffectively	very ineffectively	very ineffectively	never
43	permanentresident	Correct	Incorrect	Correct	Don't know	Correct	Correct	Correct	Incorrect	Correct	Correct	Incorrect	Incorrect	Correct	Incorrect	Don't know	Correct	Incorrect	Correct	very bad	someaht unpleasant	TRUE	very easy	effectively	very effectively	effectively	ineffectively	never
44	permanentresident	Correct	Don't know	Don't know	Don't know	Correct	Incorrect	Incorrect	Correct	Incorrect	Incorrect	Correct	Correct	Correct	Incorrect	Incorrect	Incorrect	Incorrect	Correct	very good	very pleasant	TRUE	easy	very effectively	very effectively	very effectively	very effectively	sometimes
45	IDP	Correct	Incorrect	Incorrect	Incorrect	Incorrect	Incorrect	Incorrect	Incorrect	Incorrect	Incorrect	Incorrect	Correct	Incorrect	Incorrect	Incorrect	Incorrect	Incorrect	Incorrect	somewhat good	somewhat pleasant	TRUE	easy	effectively	ineffectively	ineffectively	ineffectively	never
46	IDP	Correct	Incorrect	Incorrect	Incorrect	Incorrect	Incorrect	Incorrect	Incorrect	Don't know	Don't know	Correct	Correct	Incorrect	Incorrect	Incorrect	Correct	Correct	Correct	somewhat good	somewhat pleasant	mostly true	easy	effectively	effectively	very effectively	ineffectively	never
47	permanentresident	Correct	Correct	Correct	Correct	Correct	Correct	Correct	Correct	Correct	Correct	Correct	Correct	Incorrect	Don't know	Don't know	Don't know	Don't know	Correct	very good	somewhat pleasant	very true	very hard	ineffectively	very ineffectively	effectively	effectively	never
48	permanentresident	Correct	Correct	Correct	Correct	Correct	Correct	Incorrect	Incorrect	Incorrect	Don't know	Correct	Correct	Correct	Incorrect	Incorrect	Correct	Correct	Correct	somewhat good	very pleasant	TRUE	easy	effectively	effectively	effectively	effectively	almost always
49	IDP	Correct	Incorrect	Don't know	Don't know	Don't know	Incorrect	Don't know	Don't know	Don't know	Don't know	Correct	Incorrect	Incorrect	Incorrect	Don't know	Don't know	Don't know	Incorrect	somewhat good	neither unpleasant nor pleasant	untrue	easy	ineffectively	very effectively	very ineffectively	ineffectively	never
50	permanentresident	Correct	Correct	Correct	Correct	Correct	Correct	Incorrect	Incorrect	Incorrect	Incorrect	Correct	Incorrect	Incorrect	Correct	Don't know	Correct	Correct	Correct	very good	very pleasant	TRUE	easy	very effectively	effectively	effectively	effectively	seldom
51	permanentresident	Correct	Correct	Correct	Correct	Correct	Correct	Correct	Correct	Correct	Correct	Correct	Correct	Incorrect	Don't know	Don't know	Correct	Incorrect	Incorrect	somewhat bad	neither unpleasant nor pleasant	untrue	very easy	very effectively	effectively	effectively	effectively	never
52	permanentresident	Correct	Correct	Correct	Correct	Correct	Correct	Correct	Correct	Correct	Correct	Correct	Correct	Incorrect	Correct	Don't know	Correct	Correct	Correct	somewhat good	very pleasant	TRUE	very easy	very effectively	very effectively	very effectively	effectively	never
53	permanentresident	Correct	Correct	Correct	Correct	Correct	Correct	Correct	Correct	Correct	Incorrect	Correct	Correct	Incorrect	Correct	Correct	Incorrect	Incorrect	Incorrect	very good	very pleasant	very true	very easy	very effectively	very effectively	very effectively	very effectively	sometimes
54	permanentresident	Correct	Incorrect	Incorrect	Incorrect	Correct	Correct	Correct	Correct	Correct	Correct	Correct	Incorrect	Correct	Incorrect	Incorrect	Incorrect	Incorrect	Correct	very good	somewhat pleasant	untrue	easy	effectively	effectively	ineffectively	effectively	often
55	permanentresident	Correct	Correct	Correct	Correct	Correct	Correct	Don't know	Don't know	Don't know	Don't know	Correct	Incorrect	Incorrect	Correct	Incorrect	Incorrect	Incorrect	Correct	somewhat good	somewhat pleasant	mostly true	very easy	very effectively	very effectively	effectively	very effectively	sometimes
56	permanentresident	Correct	Correct	Correct	Correct	Correct	Correct	Correct	Correct	Correct	Don't know	Correct	Don't know	Incorrect	Incorrect	Incorrect	Incorrect	Incorrect	Incorrect	very good	very pleasant	very true	very easy	very effectively	very effectively	very effectively	very effectively	never
57	permanentresident	Correct	Correct	Correct	Correct	Correct	Correct	Correct	Correct	Correct	Correct	Correct	Incorrect	Correct	Correct	Incorrect	Incorrect	Incorrect	Correct	somewhat good	very pleasant	mostly true	very easy	very effectively	very effectively	very effectively	very effectively	never
58	IDP	Correct	Correct	Correct	Correct	Correct	Correct	Correct	Correct	Incorrect	Incorrect	Correct	Correct	Incorrect	Correct	Correct	Incorrect	Incorrect	Don't know	somewhat good	somewhat pleasant	TRUE	easy	effectively	effectively	very effectively	ineffectively	often
59	permanentresident	Incorrect	Don't know	Don't know	Don't know	Don't know	Don't know	Don't know	Correct	Don't know	Correct	Correct	Correct	Incorrect	Incorrect	Incorrect	Incorrect	Incorrect	Incorrect	somewhat good	somewhat pleasant	mostly true	easy	very effectively	very effectively	effectively	effectively	never
60	IDP	Correct	Correct	Correct	Incorrect	Correct	Correct	Correct	Incorrect	Incorrect	Incorrect	Correct	Correct	Incorrect	Correct	Correct	Incorrect	Incorrect	Correct	somewhat good	very pleasant	untrue	easy	very effectively	effectively	ineffectively	ineffectively	seldom
61	permanentresident	Correct	Correct	Correct	Correct	Correct	Correct	Correct	Correct	Incorrect	Correct	Correct	Incorrect	Incorrect	Correct	Correct	Correct	Correct	Correct	somewhat good	somewhat pleasant	mostly true	very easy	very effectively	very effectively	very effectively	very effectively	often
62	IDP	Correct	Incorrect	Incorrect	Incorrect	Incorrect	Incorrect	Incorrect	Incorrect	Correct	Correct	Correct	Incorrect	Correct	Incorrect	Incorrect	Correct	Correct	Correct	somewhat good	somewhat pleasant	TRUE	easy	effectively	ineffectively	ineffectively	ineffectively	never
63	IDP	Correct	Correct	Correct	Correct	Correct	Correct	Correct	Correct	Correct	Correct	Correct	Correct	Incorrect	Incorrect	Don't know	Don't know	Incorrect	Correct	somewhat good	somewhat pleasant	mostly true	very easy	effectively	very effectively	very effectively	very effectively	never
64	permanentresident	Correct	Correct	Correct	Correct	Correct	Correct	Correct	Correct	Correct	Correct	Correct	Correct	Correct	Incorrect	Incorrect	Correct	Incorrect	Correct	very bad	very unpleasant	untrue	easy	effectively	effectively	ineffectively	effectively	sometimes
65	permanentresident	Correct	Correct	Correct	Correct	Correct	Correct	Correct	Correct	Correct	Correct	Correct	Correct	Correct	Incorrect	Incorrect	Correct	Correct	Correct	somewhat good	somewhat pleasant	very true	very easy	very effectively	very effectively	very effectively	very effectively	often
66	permanentresident	Correct	Incorrect	Incorrect	Incorrect	Correct	Correct	Incorrect	Incorrect	Incorrect	Incorrect	Correct	Correct	Correct	Incorrect	Incorrect	Correct	Correct	Correct	somewhat good	very pleasant	TRUE	easy	effectively	effectively	effectively	effectively	seldom
67	IDP	Correct	Correct	Correct	Correct	Correct	Correct	Correct	Correct	Correct	Correct	Correct	Correct	Incorrect	Incorrect	Don't know	Don't know	Incorrect	Don't know	somewhat good	somewhat pleasant	TRUE	very easy	effectively	effectively	very effectively	very effectively	almost always
68	permanentresident	Correct	Correct	Correct	Correct	Correct	Correct	Correct	Correct	Correct	Correct	Correct	Incorrect	Correct	Incorrect	Incorrect	Incorrect	Incorrect	Correct	very bad	very unpleasant	TRUE	easy	effectively	effectively	effectively	effectively	almost always
69	IDP	Correct	Incorrect	Correct	Correct	Incorrect	Correct	Correct	Correct	Correct	Correct	Correct	Correct	Incorrect	Incorrect	Incorrect	Incorrect	Incorrect	Incorrect	neither bad nor good	neither unpleasant nor pleasant	untrue	very easy	very effectively	ineffectively	ineffectively	effectively	never
70	permanentresident	Correct	Correct	Correct	Correct	Correct	Correct	Correct	Correct	Incorrect	Incorrect	Correct	Correct	Incorrect	Incorrect	Incorrect	Correct	Correct	Incorrect	very good	very pleasant	TRUE	easy	effectively	effectively	effectively	effectively	often
71	permanentresident	Correct	Don't know	Don't know	Don't know	Don't know	Don't know	Don't know	Correct	Correct	Correct	Correct	Correct	Incorrect	Don't know	Don't know	Don't know	Don't know	Don't know	neither bad nor good	neither unpleasant nor pleasant	untrue	hard	effectively	ineffectively	ineffectively	very ineffectively	never
72	permanentresident	Correct	Correct	Correct	Correct	Correct	Correct	Correct	Correct	Correct	Correct	Correct	Correct	Incorrect	Incorrect	Don't know	Correct	Don't know	Correct	very good	very pleasant	very true	very easy	effectively	effectively	very effectively	very effectively	almost always
73	permanentresident	Correct	Don't know	Don't know	Don't know	Don't know	Don't know	Don't know	Don't know	Don't know	Don't know	Correct	Correct	Incorrect	Incorrect	Incorrect	Incorrect	Incorrect	Incorrect	neither bad nor good	neither unpleasant nor pleasant	mostly true	easy	effectively	effectively	effectively	ineffectively	never
74	permanentresident	Correct	Incorrect	Correct	Incorrect	Incorrect	Incorrect	Incorrect	Incorrect	Incorrect	Incorrect	Correct	Incorrect	Incorrect	Incorrect	Incorrect	Correct	Incorrect	Correct	neither bad nor good	neither unpleasant nor pleasant	untrue	very easy	very effectively	effectively	ineffectively	effectively	never
75	permanentresident	Correct	Incorrect	Incorrect	Incorrect	Incorrect	Incorrect	Incorrect	Incorrect	Correct	Don't know	Correct	Correct	Incorrect	Correct	Correct	Correct	Correct	Correct	very good	somewhat pleasant	very true	very easy	very effectively	very effectively	effectively	very effectively	never
76	permanentresident	Correct	Correct	Correct	Correct	Correct	Correct	Correct	Correct	Correct	Correct	Correct	Incorrect	Correct	Correct	Correct	Correct	Correct	Correct	very good	very pleasant	mostly true	very easy	very effectively	very effectively	very effectively	very effectively	often
77	permanentresident	Correct	Correct	Correct	Correct	Correct	Correct	Correct	Correct	Correct	Correct	Correct	Correct	Incorrect	Correct	Correct	Correct	Correct	Correct	very good	somewhat pleasant	mostly true	very easy	very effectively	very effectively	very effectively	very effectively	almost always
78	permanentresident	Correct	Correct	Correct	Correct	Correct	Don't know	Don't know	Don't know	Don't know	Don't know	Correct	Correct	Incorrect	Correct	Correct	Correct	Incorrect	Correct	very good	very pleasant	very true	very easy	very ineffectively	very effectively	very effectively	very effectively	seldom
79	permanentresident	Correct	Incorrect	Incorrect	Incorrect	Incorrect	Incorrect	Incorrect	Incorrect	Don't know	Don't know	Don't know	Don't know	Don't know	Incorrect	Incorrect	Correct	Correct	Correct	somewhat good	somewhat pleasant	mostly true	easy	very effectively	effectively	effectively	ineffectively	never
80	IDP	Correct	Incorrect	Correct	Correct	Incorrect	Don't know	Incorrect	Incorrect	Correct	Correct	Correct	Correct	Correct	Correct	Correct	Incorrect	Incorrect	Correct	neither bad nor good	neither unpleasant nor pleasant	TRUE	very easy	very effectively	effectively	effectively	ineffectively	never
81	permanentresident	Correct	Incorrect	Incorrect	Incorrect	Incorrect	Incorrect	Incorrect	Incorrect	Don't know	Don't know	Don't know	Don't know	Incorrect	Incorrect	Don't know	Don't know	Don't know	Correct	neither bad nor good	neither unpleasant nor pleasant	TRUE	easy	effectively	effectively	effectively	effectively	seldom
82	permanentresident	Correct	Don't know	Don't know	Don't know	Don't know	Don't know	Incorrect	Incorrect	Correct	Correct	Don't know	Don't know	Don't know	Don't know	Don't know	Don't know	Don't know	Don't know	neither bad nor good	neither unpleasant nor pleasant	TRUE	easy	very effectively	very effectively	very effectively	effectively	never
83	permanentresident	Correct	Correct	Correct	Correct	Correct	Correct	Correct	Correct	Incorrect	Incorrect	Correct	Correct	Incorrect	Incorrect	Incorrect	Correct	Incorrect	Correct	very good	somewhat pleasant	TRUE	easy	effectively	effectively	effectively	effectively	sometimes
84	IDP	Correct	Correct	Correct	Correct	Correct	Correct	Correct	Correct	Correct	Correct	Correct	Incorrect	Correct	Correct	Correct	Correct	Correct	Correct	somewhat good	somewhat pleasant	untrue	very easy	very effectively	very effectively	very effectively	effectively	never
85	permanentresident	Correct	Incorrect	Incorrect	Incorrect	Correct	Correct	Correct	Correct	Correct	Correct	Correct	Correct	Incorrect	Correct	Correct	Incorrect	Incorrect	Incorrect	neither bad nor good	neither unpleasant nor pleasant	TRUE	easy	very effectively	effectively	very effectively	very effectively	seldom
86	permanentresident	Correct	Correct	Correct	Correct	Correct	Correct	Correct	Correct	Correct	Correct	Correct	Correct	Incorrect	Don't know	Don't know	Don't know	Don't know	Don't know	very good	very pleasant	very true	very easy	effectively	very effectively	very effectively	very effectively	almost always
87	permanentresident	Correct	Don't know	Don't know	Don't know	Correct	Correct	Correct	Don't know	Correct	Correct	Correct	Correct	Incorrect	Incorrect	Don't know	Don't know	Incorrect	Don't know	very good	somewhat pleasant	mostly true	easy	very effectively	very effectively	very effectively	very effectively	never
88	IDP	Incorrect	Don't know	Don't know	Don't know	Incorrect	Incorrect	Incorrect	Incorrect	Don't know	Don't know	Correct	Correct	Incorrect	Incorrect	Incorrect	Correct	Correct	Correct	very good	somewhat pleasant	very true	very easy	very effectively	effectively	effectively	very effectively	sometimes
89	IDP	Correct	Correct	Correct	Correct	Correct	Correct	Correct	Correct	Correct	Correct	Correct	Incorrect	Correct	Correct	Incorrect	Incorrect	Incorrect	Correct	very good	very pleasant	very true	very easy	very effectively	very effectively	very effectively	very effectively	never
90	IDP	Correct	Don't know	Don't know	Don't know	Don't know	Don't know	Don't know	Don't know	Incorrect	Incorrect	Incorrect	Don't know	Don't know	Correct	Don't know	Incorrect	Incorrect	Correct	neither bad nor good	somewhat pleasant	TRUE	easy	very ineffectively	very ineffectively	very ineffectively	very ineffectively	never
91	permanentresident	Correct	Don't know	Don't know	Don't know	Don't know	Don't know	Don't know	Don't know	Correct	Incorrect	Incorrect	Don't know	Don't know	Don't know	Incorrect	Don't know	Don't know	Correct	neither bad nor good	neither unpleasant nor pleasant	untrue	hard	ineffectively	ineffectively	effectively	ineffectively	sometimes
92	IDP	Correct	Incorrect	Correct	Correct	Correct	Correct	Correct	Correct	Correct	Correct	Don't know	Incorrect	Correct	Incorrect	Incorrect	Correct	Incorrect	Incorrect	somewhat good	somewhat pleasant	mostly true	very easy	effectively	ineffectively	effectively	very ineffectively	never
93	permanentresident	Correct	Correct	Correct	Correct	Correct	Correct	Correct	Don't know	Incorrect	Incorrect	Correct	Correct	Incorrect	Incorrect	Don't know	Correct	Correct	Correct	somewhat good	very pleasant	TRUE	very easy	very effectively	very effectively	very effectively	effectively	almost always
94	permanentresident	Correct	Correct	Incorrect	Incorrect	Incorrect	Incorrect	Incorrect	Incorrect	Don't know	Don't know	Correct	Correct	Incorrect	Incorrect	Incorrect	Correct	Correct	Correct	somewhat good	somewhat pleasant	mostly true	very easy	very effectively	very effectively	effectively	effectively	never
95	permanentresident	Correct	Correct	Correct	Correct	Correct	Correct	Correct	Correct	Correct	Correct	Correct	Incorrect	Correct	Correct	Correct	Correct	Correct	Correct	very good	very pleasant	mostly true	very easy	effectively	very effectively	very effectively	effectively	never
96	IDP	Correct	Correct	Correct	Correct	Correct	Correct	Correct	Correct	Correct	Correct	Correct	Correct	Don't know	Incorrect	Don't know	Correct	Incorrect	Correct	somewhat good	neither unpleasant nor pleasant	untrue	easy	very effectively	ineffectively	ineffectively	very ineffectively	never
97	permanentresident	Correct	Correct	Correct	Correct	Correct	Correct	Correct	Correct	Correct	Correct	Correct	Correct	Correct	Incorrect	Correct	Don't know	Incorrect	Correct	neither bad nor good	neither unpleasant nor pleasant	untrue	easy	effectively	ineffectively	very effectively	effectively	often
98	permanentresident	Correct	Correct	Incorrect	Incorrect	Correct	Correct	Correct	Correct	Correct	Correct	Correct	Correct	Incorrect	Incorrect	Incorrect	Correct	Correct	Correct	somewhat good	very pleasant	very true	easy	very effectively	very effectively	very effectively	very effectively	almost always
99	permanentresident	Correct	Correct	Correct	Correct	Correct	Correct	Correct	Correct	Correct	Correct	Correct	Correct	Correct	Incorrect	Incorrect	Incorrect	Incorrect	Incorrect	somewhat good	neither unpleasant nor pleasant	untrue	easy	effectively	effectively	effectively	effectively	seldom
100	permanentresident	Correct	Incorrect	Correct	Correct	Correct	Correct	Correct	Correct	Correct	Correct	Correct	Correct	Don't know	Incorrect	Incorrect	Incorrect	Incorrect	Correct	very good	very pleasant	very true	easy	very effectively	very effectively	very effectively	very effectively	never
101	permanentresident	Correct	Incorrect	Incorrect	Incorrect	Correct	Correct	Correct	Correct	Correct	Correct	Incorrect	Incorrect	Incorrect	Correct	Incorrect	Correct	Incorrect	Incorrect	very good	very pleasant	mostly true	very easy	very effectively	very effectively	very effectively	effectively	never
102	IDP	Correct	Correct	Correct	Incorrect	Correct	Incorrect	Incorrect	Incorrect	Incorrect	Incorrect	Incorrect	Incorrect	Incorrect	Correct	Incorrect	Incorrect	Incorrect	Incorrect	somewhat good	somewhat pleasant	untrue	very easy	very effectively	effectively	ineffectively	effectively	never
103	permanentresident	Correct	Incorrect	Incorrect	Incorrect	Correct	Correct	Correct	Correct	Correct	Correct	Incorrect	Correct	Incorrect	Incorrect	Don't know	Don't know	Don't know	Don't know	neither bad nor good	someaht unpleasant	mostly true	easy	very effectively	ineffectively	very effectively	very effectively	sometimes
104	permanentresident	Correct	Incorrect	Incorrect	Incorrect	Incorrect	Incorrect	Incorrect	Incorrect	Correct	Correct	Correct	Don't know	Don't know	Don't know	Don't know	Don't know	Don't know	Don't know	somewhat good	neither unpleasant nor pleasant	mostly true	easy	very effectively	effectively	effectively	effectively	sometimes
105	IDP	Correct	Incorrect	Incorrect	Incorrect	Correct	Incorrect	Don't know	Don't know	Don't know	Don't know	Correct	Correct	Incorrect	Correct	Correct	Correct	Incorrect	Correct	neither bad nor good	someaht unpleasant	TRUE	easy	effectively	effectively	effectively	ineffectively	never
106	permanentresident	Correct	Incorrect	Correct	Don't know	Correct	Don't know	Don't know	Don't know	Correct	Correct	Correct	Don't know	Incorrect	Correct	Incorrect	Correct	Correct	Correct	somewhat good	very pleasant	untrue	very easy	very effectively	effectively	effectively	effectively	often
107	permanentresident	Correct	Correct	Correct	Correct	Correct	Correct	Correct	Correct	Correct	Correct	Correct	Incorrect	Incorrect	Incorrect	Don't know	Correct	Incorrect	Correct	somewhat bad	someaht unpleasant	untrue	very easy	very effectively	effectively	effectively	effectively	often
108	permanentresident	Correct	Correct	Correct	Correct	Correct	Don't know	Correct	Correct	Correct	Correct	Correct	Incorrect	Correct	Correct	Don't know	Correct	Correct	Correct	very good	somewhat pleasant	very true	very easy	effectively	very effectively	effectively	very effectively	never
109	permanentresident	Correct	Correct	Don't know	Don't know	Don't know	Don't know	Don't know	Don't know	Correct	Correct	Correct	Correct	Incorrect	Correct	Correct	Correct	Don't know	Correct	somewhat good	somewhat pleasant	mostly true	very easy	very effectively	very effectively	very effectively	very effectively	sometimes
110	permanentresident	Correct	Correct	Correct	Correct	Correct	Correct	Correct	Correct	Correct	Correct	Incorrect	Correct	Incorrect	Incorrect	Incorrect	Correct	Correct	Incorrect	very good	very pleasant	TRUE	easy	ineffectively	effectively	effectively	effectively	never
111	permanentresident	Correct	Correct	Incorrect	Incorrect	Incorrect	Incorrect	Incorrect	Incorrect	Correct	Correct	Correct	Correct	Incorrect	Incorrect	Incorrect	Incorrect	Incorrect	Incorrect	very good	very pleasant	very true	very easy	very effectively	very effectively	very effectively	very effectively	never
112	permanentresident	Correct	Correct	Incorrect	Incorrect	Correct	Incorrect	Correct	Incorrect	Incorrect	Incorrect	Correct	Correct	Correct	Incorrect	Incorrect	Correct	Incorrect	Incorrect	neither bad nor good	neither unpleasant nor pleasant	mostly true	easy	effectively	ineffectively	ineffectively	ineffectively	never
113	permanentresident	Correct	Correct	Correct	Correct	Correct	Correct	Correct	Correct	Correct	Correct	Correct	Correct	Incorrect	Incorrect	Incorrect	Incorrect	Incorrect	Incorrect	very good	very pleasant	TRUE	easy	effectively	effectively	effectively	effectively	never
114	permanentresident	Correct	Correct	Correct	Correct	Correct	Incorrect	Correct	Correct	Correct	Correct	Correct	Incorrect	Incorrect	Correct	Correct	Correct	Correct	Correct	somewhat good	somewhat pleasant	mostly true	easy	effectively	effectively	effectively	effectively	sometimes
115	IDP	Correct	Correct	Correct	Correct	Correct	Correct	Incorrect	Correct	Correct	Correct	Correct	Correct	Correct	Correct	Correct	Incorrect	Incorrect	Incorrect	neither bad nor good	neither unpleasant nor pleasant	untrue	easy	effectively	effectively	very ineffectively	effectively	almost always
116	IDP	Correct	Correct	Correct	Correct	Correct	Incorrect	Correct	Incorrect	Correct	Correct	Correct	Incorrect	Correct	Incorrect	Incorrect	Correct	Correct	Correct	somewhat good	very pleasant	mostly untrue	easy	effectively	ineffectively	ineffectively	ineffectively	never
117	permanentresident	Correct	Incorrect	Correct	Correct	Correct	Correct	Incorrect	Correct	Correct	Correct	Correct	Correct	Correct	Incorrect	Incorrect	Correct	Incorrect	Correct	very bad	very unpleasant	untrue	very easy	ineffectively	ineffectively	ineffectively	effectively	never
118	IDP	Correct	Correct	Correct	Incorrect	Correct	Don't know	Don't know	Don't know	Don't know	Don't know	Correct	Correct	Correct	Incorrect	Incorrect	Incorrect	Incorrect	Incorrect	somewhat good	somewhat pleasant	mostly true	easy	effectively	effectively	effectively	effectively	often
119	IDP	Correct	Correct	Correct	Correct	Incorrect	Incorrect	Don't know	Don't know	Correct	Correct	Don't know	Correct	Incorrect	Incorrect	Don't know	Incorrect	Incorrect	Incorrect	somewhat good	very pleasant	very true	very easy	effectively	effectively	effectively	effectively	never
120	IDP	Correct	Correct	Correct	Correct	Correct	Correct	Correct	Correct	Correct	Correct	Correct	Don't know	Incorrect	Incorrect	Incorrect	Correct	Incorrect	Incorrect	very good	somewhat pleasant	very true	very easy	very effectively	very effectively	very effectively	very effectively	almost always
121	permanentresident	Correct	Correct	Incorrect	Correct	Correct	Correct	Don't know	Don't know	Correct	Correct	Correct	Correct	Incorrect	Incorrect	Don't know	Don't know	Incorrect	Don't know	very good	very pleasant	very true	very easy	effectively	very effectively	very effectively	very effectively	seldom
122	permanentresident	Correct	Correct	Correct	Correct	Correct	Correct	Correct	Correct	Correct	Correct	Correct	Correct	Incorrect	Incorrect	Incorrect	Correct	Don't know	Incorrect	very good	very pleasant	very true	very easy	very effectively	very effectively	very effectively	very effectively	never
123	permanentresident	Correct	Incorrect	Incorrect	Incorrect	Incorrect	Incorrect	Incorrect	Incorrect	Correct	Don't know	Correct	Correct	Incorrect	Incorrect	Correct	Incorrect	Incorrect	Incorrect	neither bad nor good	neither unpleasant nor pleasant	untrue	hard	effectively	effectively	ineffectively	ineffectively	sometimes
124	permanentresident	Don't know	Incorrect	Correct	Incorrect	Incorrect	Incorrect	Incorrect	Incorrect	Correct	Correct	Correct	Correct	Incorrect	Incorrect	Don't know	Correct	Incorrect	Incorrect	very good	neither unpleasant nor pleasant	very true	hard	ineffectively	ineffectively	very ineffectively	very ineffectively	never
125	permanentresident	Don't know	Correct	Correct	Correct	Correct	Correct	Correct	Correct	Correct	Correct	Correct	Correct	Don't know	Correct	Correct	Incorrect	Incorrect	Correct	very good	very pleasant	very true	very easy	very effectively	effectively	very effectively	very effectively	never
126	permanentresident	Correct	Correct	Correct	Correct	Correct	Correct	Correct	Correct	Correct	Incorrect	Correct	Correct	Incorrect	Incorrect	Incorrect	Correct	Correct	Correct	somewhat good	very pleasant	TRUE	very easy	very effectively	very effectively	very effectively	effectively	almost always
127	permanentresident	Correct	Correct	Correct	Correct	Correct	Correct	Correct	Correct	Incorrect	Incorrect	Correct	Correct	Incorrect	Incorrect	Incorrect	Incorrect	Incorrect	Correct	very good	somewhat pleasant	TRUE	easy	effectively	effectively	very effectively	very effectively	never
128	permanentresident	Correct	Correct	Correct	Correct	Correct	Correct	Correct	Correct	Correct	Correct	Correct	Correct	Incorrect	Incorrect	Incorrect	Correct	Correct	Incorrect	neither bad nor good	somewhat pleasant	mostly true	very easy	very effectively	very effectively	effectively	effectively	almost always
129	IDP	Correct	Correct	Correct	Correct	Don't know	Correct	Correct	Correct	Correct	Correct	Correct	Correct	Incorrect	Don't know	Correct	Incorrect	Incorrect	Don't know	very good	very pleasant	very true	easy	very effectively	effectively	effectively	effectively	almost always
130	IDP	Correct	Correct	Correct	Correct	Correct	Correct	Correct	Incorrect	Incorrect	Correct	Correct	Correct	Incorrect	Incorrect	Don't know	Correct	Incorrect	Correct	somewhat bad	very unpleasant	TRUE	very easy	very effectively	ineffectively	ineffectively	effectively	never
131	permanentresident	Correct	Incorrect	Incorrect	Incorrect	Correct	Don't know	Correct	Correct	Correct	Correct	Correct	Incorrect	Correct	Incorrect	Incorrect	Incorrect	Incorrect	Correct	very good	somewhat pleasant	TRUE	very easy	very effectively	very effectively	very effectively	effectively	never
132	permanentresident	Correct	Incorrect	Correct	Incorrect	Correct	Don't know	Correct	Incorrect	Correct	Incorrect	Don't know	Don't know	Incorrect	Incorrect	Don't know	Correct	Incorrect	Correct	very bad	someaht unpleasant	untrue	very easy	very effectively	ineffectively	effectively	effectively	never
133	permanentresident	Correct	Correct	Correct	Correct	Correct	Correct	Correct	Correct	Correct	Correct	Correct	Correct	Incorrect	Don't know	Don't know	Correct	Correct	Correct	very good	very pleasant	TRUE	very easy	very effectively	very effectively	effectively	ineffectively	never
134	permanentresident	Correct	Correct	Correct	Correct	Correct	Don't know	Correct	Correct	Correct	Correct	Correct	Correct	Incorrect	Incorrect	Incorrect	Correct	Correct	Correct	somewhat good	somewhat pleasant	TRUE	very easy	very effectively	effectively	effectively	effectively	never
135	permanentresident	Correct	Don't know	Correct	Don't know	Correct	Incorrect	Incorrect	Incorrect	Correct	Correct	Correct	Correct	Correct	Incorrect	Incorrect	Correct	Correct	Correct	very bad	very unpleasant	untrue	easy	effectively	effectively	effectively	effectively	never
136	permanentresident	Correct	Don't know	Correct	Incorrect	Correct	Don't know	Correct	Correct	Don't know	Don't know	Correct	Correct	Don't know	Incorrect	Incorrect	Correct	Correct	Incorrect	neither bad nor good	somewhat pleasant	mostly true	very easy	effectively	very effectively	very effectively	very effectively	never
137	permanentresident	Correct	Correct	Correct	Correct	Correct	Correct	Correct	Correct	Correct	Correct	Correct	Correct	Incorrect	Incorrect	Don't know	Don't know	Incorrect	Correct	very good	very pleasant	mostly true	very easy	very effectively	very effectively	very effectively	very effectively	often
138	permanentresident	Correct	Don't know	Don't know	Correct	Incorrect	Incorrect	Correct	Correct	Correct	Correct	Correct	Correct	Incorrect	Incorrect	Don't know	Don't know	Incorrect	Correct	very good	someaht unpleasant	very true	very hard	very effectively	very effectively	effectively	effectively	sometimes
139	IDP	Correct	Incorrect	Correct	Correct	Correct	Incorrect	Incorrect	Incorrect	Incorrect	Correct	Correct	Incorrect	Don't know	Correct	Incorrect	Correct	Incorrect	Correct	very good	very pleasant	untrue	very easy	very effectively	effectively	ineffectively	effectively	seldom
140	permanentresident	Correct	Correct	Incorrect	Correct	Incorrect	Correct	Incorrect	Correct	Incorrect	Incorrect	Correct	Correct	Correct	Incorrect	Don't know	Don't know	Correct	Don't know	neither bad nor good	very pleasant	untrue	easy	effectively	effectively	very effectively	very effectively	never
141	IDP	Correct	Correct	Correct	Correct	Correct	Correct	Correct	Correct	Correct	Correct	Correct	Correct	Correct	Incorrect	Incorrect	Correct	Incorrect	Correct	somewhat good	somewhat pleasant	TRUE	easy	very effectively	very effectively	very effectively	effectively	never
142	IDP	Correct	Correct	Correct	Correct	Correct	Correct	Correct	Correct	Correct	Correct	Correct	Correct	Incorrect	Correct	Correct	Incorrect	Incorrect	Incorrect	very good	very pleasant	very true	very easy	very effectively	very effectively	very effectively	very effectively	almost always
143	permanentresident	Correct	Incorrect	Incorrect	Correct	Don't know	Correct	Correct	Correct	Correct	Correct	Correct	Incorrect	Incorrect	Incorrect	Don't know	Correct	Don't know	Correct	very good	very pleasant	very true	very easy	effectively	very effectively	very effectively	very effectively	often
144	IDP	Correct	Correct	Correct	Correct	Correct	Correct	Correct	Correct	Don't know	Don't know	Correct	Correct	Incorrect	Incorrect	Incorrect	Correct	Correct	Correct	very good	very pleasant	very true	very easy	very effectively	very effectively	very effectively	very effectively	never
145	IDP	Correct	Correct	Correct	Correct	Correct	Correct	Correct	Correct	Correct	Correct	Correct	Correct	Incorrect	Correct	Correct	Incorrect	Incorrect	Correct	somewhat good	very pleasant	very true	very easy	very effectively	very effectively	effectively	ineffectively	almost always
146	permanentresident	Don't know	Don't know	Don't know	Don't know	Correct	Correct	Correct	Correct	Don't know	Don't know	Don't know	Don't know	Don't know	Don't know	Don't know	Don't know	Don't know	Don't know	very bad	neither unpleasant nor pleasant	mostly true	very easy	very effectively	very effectively	very effectively	very effectively	sometimes
147	permanentresident	Correct	Don't know	Don't know	Incorrect	Incorrect	Incorrect	Incorrect	Incorrect	Incorrect	Incorrect	Correct	Don't know	Correct	Incorrect	Incorrect	Correct	Correct	Correct	somewhat good	very pleasant	TRUE	easy	ineffectively	ineffectively	ineffectively	ineffectively	seldom
148	permanentresident	Correct	Incorrect	Correct	Incorrect	Don't know	Correct	Don't know	Don't know	Don't know	Incorrect	Correct	Don't know	Correct	Correct	Correct	Don't know	Don't know	Don't know	neither bad nor good	very pleasant	untrue	very easy	effectively	effectively	effectively	ineffectively	never
149	permanentresident	Correct	Incorrect	Incorrect	Don't know	Don't know	Don't know	Don't know	Don't know	Don't know	Don't know	Correct	Correct	Incorrect	Correct	Correct	Incorrect	Incorrect	Correct	somewhat good	somewhat pleasant	mostly true	easy	effectively	effectively	effectively	effectively	seldom
150	permanentresident	Correct	Correct	Correct	Correct	Correct	Correct	Correct	Correct	Correct	Correct	Incorrect	Correct	Correct	Incorrect	Don't know	Correct	Incorrect	Incorrect	very bad	someaht unpleasant	very untrue	very easy	ineffectively	ineffectively	effectively	ineffectively	often
151	IDP	Correct	Correct	Correct	Correct	Correct	Correct	Correct	Correct	Incorrect	Incorrect	Correct	Correct	Incorrect	Don't know	Incorrect	Correct	Correct	Correct	very good	very pleasant	TRUE	very easy	very effectively	very effectively	very effectively	very effectively	never
152	permanentresident	Correct	Correct	Incorrect	Correct	Correct	Correct	Correct	Correct	Incorrect	Incorrect	Correct	Correct	Correct	Incorrect	Incorrect	Correct	Incorrect	Correct	very bad	very pleasant	untrue	easy	effectively	effectively	effectively	effectively	seldom
153	IDP	Correct	Correct	Correct	Correct	Correct	Correct	Correct	Correct	Correct	Correct	Correct	Incorrect	Correct	Incorrect	Incorrect	Correct	Correct	Incorrect	somewhat good	somewhat pleasant	mostly true	easy	effectively	effectively	effectively	effectively	often
154	permanentresident	Don't know	Incorrect	Incorrect	Don't know	Correct	Incorrect	Correct	Incorrect	Correct	Correct	Correct	Incorrect	Correct	Correct	Correct	Correct	Incorrect	Correct	somewhat good	somewhat pleasant	very true	easy	effectively	ineffectively	ineffectively	effectively	never
155	permanentresident	Correct	Correct	Correct	Correct	Correct	Correct	Correct	Correct	Correct	Correct	Correct	Incorrect	Correct	Correct	Correct	Correct	Incorrect	Incorrect	very good	very pleasant	mostly true	very easy	very effectively	very effectively	very effectively	very effectively	never
156	permanentresident	Correct	Correct	Correct	Correct	Correct	Correct	Correct	Correct	Correct	Correct	Correct	Incorrect	Correct	Don't know	Don't know	Correct	Incorrect	Correct	very bad	someaht unpleasant	mostly untrue	very easy	very effectively	effectively	ineffectively	effectively	never
157	IDP	Correct	Correct	Correct	Correct	Incorrect	Incorrect	Correct	Correct	Correct	Correct	Correct	Correct	Don't know	Correct	Correct	Incorrect	Incorrect	Incorrect	very good	very unpleasant	very true	very easy	effectively	very effectively	very effectively	very effectively	sometimes
158	permanentresident	Correct	Correct	Correct	Correct	Correct	Correct	Correct	Correct	Correct	Correct	Correct	Correct	Incorrect	Incorrect	Incorrect	Correct	Correct	Incorrect	very good	very pleasant	very true	very easy	very effectively	very effectively	very effectively	very effectively	almost always
159	permanentresident	Correct	Incorrect	Correct	Correct	Correct	Correct	Correct	Correct	Correct	Correct	Correct	Correct	Correct	Incorrect	Incorrect	Correct	Incorrect	Correct	somewhat good	neither unpleasant nor pleasant	untrue	very easy	effectively	ineffectively	effectively	effectively	sometimes
160	IDP	Correct	Correct	Correct	Correct	Correct	Correct	Correct	Correct	Correct	Correct	Correct	Correct	Don't know	Incorrect	Don't know	Correct	Don't know	Don't know	very good	somewhat pleasant	very true	very easy	effectively	effectively	very effectively	very effectively	almost always
161	IDP	Correct	Incorrect	Correct	Correct	Correct	Correct	Incorrect	Correct	Correct	Correct	Correct	Correct	Correct	Incorrect	Incorrect	Incorrect	Correct	Correct	somewhat good	somewhat pleasant	TRUE	very easy	very effectively	very effectively	effectively	very effectively	never
162	permanentresident	Don't know	Don't know	Don't know	Don't know	Don't know	Incorrect	Incorrect	Don't know	Don't know	Don't know	Correct	Don't know	Don't know	Don't know	Don't know	Don't know	Don't know	Don't know	neither bad nor good	neither unpleasant nor pleasant	untrue	easy	effectively	ineffectively	ineffectively	very ineffectively	never
163	permanentresident	Correct	Incorrect	Correct	Incorrect	Correct	Correct	Incorrect	Incorrect	Incorrect	Correct	Correct	Correct	Correct	Correct	Correct	Correct	Correct	Correct	very good	somewhat pleasant	very true	easy	very effectively	effectively	very effectively	effectively	never
164	IDP	Correct	Incorrect	Incorrect	Incorrect	Correct	Correct	Correct	Incorrect	Correct	Correct	Correct	Correct	Correct	Incorrect	Incorrect	Correct	Correct	Correct	very good	very pleasant	very true	very easy	very effectively	very effectively	very effectively	very effectively	almost always
165	IDP	Correct	Incorrect	Incorrect	Incorrect	Incorrect	Incorrect	Incorrect	Incorrect	Don't know	Don't know	Correct	Correct	Incorrect	Incorrect	Correct	Incorrect	Incorrect	Correct	somewhat bad	very pleasant	mostly true	very easy	very effectively	very effectively	very effectively	very effectively	never
166	permanentresident	Incorrect	Correct	Correct	Incorrect	Correct	Correct	Incorrect	Incorrect	Incorrect	Incorrect	Correct	Incorrect	Correct	Correct	Incorrect	Incorrect	Correct	Correct	neither bad nor good	neither unpleasant nor pleasant	TRUE	very easy	very effectively	effectively	ineffectively	ineffectively	never
167	permanentresident	Correct	Don't know	Don't know	Don't know	Incorrect	Correct	Don't know	Don't know	Don't know	Don't know	Correct	Don't know	Don't know	Incorrect	Incorrect	Correct	Correct	Correct	very good	very pleasant	very true	very easy	very effectively	very effectively	very effectively	very effectively	almost always
168	permanentresident	Correct	Incorrect	Incorrect	Incorrect	Incorrect	Incorrect	Incorrect	Incorrect	Incorrect	Incorrect	Incorrect	Correct	Don't know	Incorrect	Incorrect	Correct	Correct	Incorrect	neither bad nor good	neither unpleasant nor pleasant	untrue	easy	effectively	effectively	effectively	effectively	never
169	permanentresident	Correct	Don't know	Don't know	Don't know	Correct	Don't know	Don't know	Don't know	Don't know	Don't know	Correct	Correct	Incorrect	Incorrect	Incorrect	Correct	Incorrect	Correct	very bad	very unpleasant	untrue	very easy	ineffectively	ineffectively	ineffectively	ineffectively	never
170	permanentresident	Correct	Don't know	Don't know	Don't know	Don't know	Don't know	Don't know	Incorrect	Correct	Correct	Correct	Correct	Incorrect	Don't know	Don't know	Correct	Incorrect	Correct	somewhat good	somewhat pleasant	untrue	easy	effectively	effectively	effectively	effectively	never
171	permanentresident	Correct	Incorrect	Don't know	Correct	Correct	Correct	Correct	Correct	Correct	Correct	Correct	Incorrect	Correct	Correct	Incorrect	Incorrect	Incorrect	Incorrect	somewhat good	somewhat pleasant	TRUE	very easy	very effectively	effectively	effectively	effectively	never
172	permanentresident	Correct	Correct	Correct	Correct	Correct	Correct	Correct	Correct	Correct	Correct	Correct	Incorrect	Incorrect	Correct	Correct	Correct	Incorrect	Correct	somewhat good	very pleasant	mostly true	very easy	very effectively	very effectively	very effectively	effectively	almost always
173	permanentresident	Correct	Correct	Correct	Correct	Correct	Correct	Correct	Correct	Correct	Incorrect	Correct	Incorrect	Correct	Correct	Incorrect	Incorrect	Incorrect	Correct	somewhat good	somewhat pleasant	mostly true	very hard	very effectively	very effectively	effectively	effectively	never
174	permanentresident	Correct	Correct	Correct	Correct	Correct	Correct	Correct	Correct	Correct	Correct	Incorrect	Incorrect	Correct	Incorrect	Incorrect	Incorrect	Incorrect	Correct	somewhat good	somewhat pleasant	mostly true	very easy	very effectively	very effectively	very effectively	very effectively	never
175	permanentresident	Correct	Correct	Correct	Correct	Correct	Correct	Correct	Correct	Correct	Correct	Correct	Correct	Incorrect	Incorrect	Incorrect	Incorrect	Incorrect	Correct	somewhat good	very pleasant	TRUE	very easy	very effectively	effectively	very effectively	very effectively	never
176	permanentresident	Correct	Correct	Incorrect	Incorrect	Correct	Correct	Correct	Correct	Correct	Correct	Correct	Correct	Incorrect	Incorrect	Incorrect	Incorrect	Incorrect	Incorrect	somewhat bad	very pleasant	mostly true	very easy	effectively	effectively	ineffectively	ineffectively	never
177	permanentresident	Incorrect	Incorrect	Incorrect	Correct	Incorrect	Correct	Correct	Incorrect	Incorrect	Incorrect	Correct	Correct	Correct	Incorrect	Incorrect	Incorrect	Incorrect	Correct	neither bad nor good	neither unpleasant nor pleasant	TRUE	easy	effectively	effectively	ineffectively	ineffectively	never
178	permanentresident	Correct	Correct	Correct	Correct	Correct	Correct	Correct	Correct	Correct	Correct	Correct	Correct	Don't know	Correct	Incorrect	Incorrect	Correct	Correct	very good	very pleasant	TRUE	easy	effectively	effectively	effectively	ineffectively	sometimes
179	permanentresident	Correct	Incorrect	Correct	Correct	Correct	Don't know	Don't know	Don't know	Don't know	Don't know	Correct	Correct	Correct	Incorrect	Incorrect	Incorrect	Incorrect	Incorrect	somewhat good	somewhat pleasant	TRUE	easy	effectively	effectively	effectively	effectively	never
180	IDP	Correct	Correct	Correct	Correct	Correct	Correct	Correct	Correct	Correct	Correct	Correct	Correct	Incorrect	Correct	Incorrect	Incorrect	Incorrect	Correct	very bad	very unpleasant	untrue	easy	very effectively	effectively	ineffectively	effectively	seldom
181	permanentresident	Correct	Don't know	Correct	Correct	Correct	Correct	Correct	Correct	Correct	Correct	Correct	Correct	Incorrect	Incorrect	Don't know	Correct	Don't know	Correct	very good	somewhat pleasant	very true	very easy	effectively	effectively	very effectively	very effectively	sometimes
182	IDP	Correct	Incorrect	Correct	Correct	Incorrect	Correct	Correct	Incorrect	Correct	Incorrect	Correct	Correct	Incorrect	Incorrect	Incorrect	Incorrect	Incorrect	Incorrect	very good	somewhat pleasant	mostly true	very easy	very effectively	effectively	effectively	very effectively	almost always
183	IDP	Correct	Correct	Correct	Incorrect	Incorrect	Don't know	Don't know	Don't know	Don't know	Don't know	Don't know	Incorrect	Don't know	Don't know	Don't know	Correct	Correct	Correct	somewhat good	very pleasant	TRUE	easy	effectively	ineffectively	ineffectively	effectively	never
184	IDP	Correct	Correct	Correct	Correct	Correct	Correct	Don't know	Don't know	Correct	Correct	Correct	Correct	Incorrect	Correct	Correct	Correct	Correct	Correct	neither bad nor good	neither unpleasant nor pleasant	TRUE	easy	very effectively	very effectively	effectively	effectively	almost always
185	permanentresident	Correct	Correct	Correct	Correct	Correct	Incorrect	Incorrect	Incorrect	Correct	Correct	Correct	Correct	Incorrect	Incorrect	Correct	Incorrect	Incorrect	Incorrect	very good	very pleasant	very true	very easy	very ineffectively	very ineffectively	very ineffectively	very ineffectively	never
186	IDP	Don't know	Don't know	Don't know	Don't know	Don't know	Don't know	Don't know	Don't know	Incorrect	Incorrect	Incorrect	Incorrect	Correct	Don't know	Don't know	Don't know	Don't know	Don't know	neither bad nor good	somewhat pleasant	very true	very easy	very effectively	effectively	very effectively	effectively	never
187	permanentresident	Correct	Correct	Correct	Correct	Correct	Incorrect	Incorrect	Incorrect	Incorrect	Incorrect	Correct	Correct	Correct	Correct	Correct	Incorrect	Incorrect	Correct	very good	very pleasant	TRUE	easy	effectively	effectively	effectively	effectively	never
188	permanentresident	Incorrect	Correct	Correct	Correct	Correct	Don't know	Correct	Incorrect	Incorrect	Incorrect	Correct	Correct	Incorrect	Incorrect	Don't know	Correct	Don't know	Correct	somewhat good	very pleasant	mostly true	very easy	effectively	very ineffectively	effectively	effectively	often
189	permanentresident	Correct	Correct	Correct	Correct	Correct	Correct	Correct	Correct	Correct	Correct	Correct	Don't know	Don't know	Don't know	Don't know	Correct	Incorrect	Correct	somewhat good	neither unpleasant nor pleasant	TRUE	easy	ineffectively	ineffectively	ineffectively	ineffectively	never
190	IDP	Correct	Don't know	Don't know	Incorrect	Incorrect	Incorrect	Incorrect	Incorrect	Correct	Correct	Correct	Correct	Correct	Incorrect	Don't know	Don't know	Incorrect	Don't know	neither bad nor good	somewhat pleasant	TRUE	easy	effectively	effectively	ineffectively	ineffectively	often
191	IDP	Correct	Correct	Correct	Correct	Correct	Correct	Correct	Correct	Correct	Correct	Correct	Correct	Incorrect	Incorrect	Incorrect	Incorrect	Incorrect	Correct	very good	somewhat pleasant	TRUE	easy	ineffectively	ineffectively	ineffectively	very ineffectively	never
192	permanentresident	Correct	Correct	Correct	Correct	Correct	Correct	Correct	Correct	Correct	Correct	Correct	Correct	Incorrect	Incorrect	Correct	Incorrect	Correct	Incorrect	somewhat good	somewhat pleasant	TRUE	easy	very effectively	effectively	effectively	ineffectively	never
193	IDP	Correct	Correct	Correct	Correct	Don't know	Don't know	Don't know	Don't know	Don't know	Don't know	Correct	Incorrect	Don't know	Incorrect	Don't know	Correct	Incorrect	Correct	neither bad nor good	somewhat pleasant	untrue	easy	ineffectively	ineffectively	effectively	effectively	never
194	permanentresident	Incorrect	Incorrect	Correct	Correct	Correct	Incorrect	Incorrect	Don't know	Don't know	Incorrect	Correct	Correct	Incorrect	Incorrect	Correct	Correct	Incorrect	Correct	very good	very pleasant	TRUE	easy	very effectively	effectively	very effectively	very effectively	often
195	permanentresident	Correct	Incorrect	Don't know	Don't know	Correct	Don't know	Don't know	Don't know	Don't know	Don't know	Don't know	Don't know	Don't know	Don't know	Don't know	Correct	Incorrect	Incorrect	somewhat bad	neither unpleasant nor pleasant	untrue	very hard	very effectively	effectively	very ineffectively	effectively	never
196	IDP	Correct	Correct	Correct	Correct	Correct	Correct	Correct	Correct	Correct	Incorrect	Correct	Correct	Incorrect	Incorrect	Don't know	Don't know	Correct	Don't know	very good	somewhat pleasant	very true	easy	very effectively	very effectively	effectively	effectively	never
197	IDP	Correct	Correct	Correct	Incorrect	Correct	Incorrect	Incorrect	Don't know	Don't know	Don't know	Correct	Correct	Correct	Incorrect	Incorrect	Correct	Incorrect	Correct	somewhat good	somewhat pleasant	mostly true	very easy	very effectively	very effectively	very effectively	effectively	almost always
198	IDP	Incorrect	Incorrect	Incorrect	Correct	Incorrect	Incorrect	Correct	Correct	Correct	Correct	Incorrect	Correct	Incorrect	Incorrect	Correct	Correct	Incorrect	Correct	very good	somewhat pleasant	TRUE	very easy	effectively	effectively	effectively	effectively	often
199	permanentresident	Correct	Correct	Correct	Correct	Correct	Correct	Correct	Correct	Incorrect	Incorrect	Incorrect	Correct	Incorrect	Correct	Don't know	Correct	Correct	Correct	very good	somewhat pleasant	TRUE	easy	effectively	effectively	effectively	effectively	never
200	permanentresident	Correct	Correct	Correct	Correct	Correct	Correct	Don't know	Correct	Correct	Correct	Correct	Correct	Incorrect	Incorrect	Incorrect	Incorrect	Incorrect	Incorrect	very good	very pleasant	very true	very easy	very effectively	very effectively	very effectively	very effectively	never
201	IDP	Correct	Incorrect	Correct	Correct	Correct	Correct	Correct	Correct	Don't know	Correct	Correct	Incorrect	Don't know	Incorrect	Incorrect	Incorrect	Incorrect	Incorrect	very good	somewhat pleasant	TRUE	easy	very effectively	very effectively	very effectively	very effectively	never
202	permanentresident	Incorrect	Incorrect	Incorrect	Incorrect	Incorrect	Incorrect	Incorrect	Incorrect	Incorrect	Incorrect	Incorrect	Correct	Incorrect	Correct	Incorrect	Incorrect	Correct	Incorrect	neither bad nor good	neither unpleasant nor pleasant	untrue	very easy	effectively	very effectively	very effectively	very effectively	never
203	permanentresident	Correct	Correct	Correct	Correct	Correct	Incorrect	Don't know	Don't know	Don't know	Don't know	Don't know	Don't know	Don't know	Don't know	Don't know	Don't know	Don't know	Don't know	somewhat good	very pleasant	very true	very easy	very effectively	very effectively	very effectively	very effectively	never
204	permanentresident	Correct	Incorrect	Incorrect	Correct	Correct	Incorrect	Incorrect	Incorrect	Incorrect	Correct	Correct	Correct	Correct	Correct	Correct	Correct	Correct	Correct	very good	very pleasant	TRUE	easy	effectively	effectively	effectively	effectively	never
205	IDP	Correct	Correct	Correct	Correct	Correct	Correct	Correct	Correct	Correct	Correct	Correct	Correct	Correct	Incorrect	Incorrect	Incorrect	Incorrect	Don't know	somewhat good	somewhat pleasant	TRUE	very easy	very effectively	effectively	very effectively	effectively	never
206	IDP	Correct	Incorrect	Incorrect	Incorrect	Incorrect	Incorrect	Incorrect	Incorrect	Correct	Correct	Correct	Correct	Incorrect	Incorrect	Incorrect	Incorrect	Incorrect	Correct	somewhat good	somewhat pleasant	mostly true	easy	effectively	effectively	very effectively	very effectively	never
207	IDP	Correct	Correct	Correct	Correct	Correct	Incorrect	Incorrect	Incorrect	Correct	Correct	Correct	Correct	Incorrect	Incorrect	Don't know	Don't know	Incorrect	Don't know	very good	very pleasant	very true	very easy	effectively	very effectively	very effectively	very effectively	sometimes
208	permanentresident	Correct	Correct	Correct	Correct	Correct	Correct	Correct	Correct	Correct	Correct	Correct	Don't know	Incorrect	Incorrect	Incorrect	Correct	Incorrect	Incorrect	very good	very pleasant	very true	very easy	very effectively	very effectively	very effectively	very effectively	almost always
209	permanentresident	Correct	Don't know	Don't know	Correct	Incorrect	Incorrect	Incorrect	Correct	Correct	Correct	Correct	Incorrect	Incorrect	Correct	Correct	Correct	Correct	Correct	somewhat good	somewhat pleasant	mostly true	easy	effectively	effectively	effectively	very effectively	seldom
210	IDP	Correct	Correct	Correct	Correct	Correct	Correct	Incorrect	Don't know	Don't know	Don't know	Correct	Correct	Correct	Incorrect	Incorrect	Incorrect	Incorrect	Incorrect	very bad	very pleasant	untrue	easy	effectively	effectively	effectively	ineffectively	never
211	permanentresident	Correct	Correct	Correct	Incorrect	Correct	Incorrect	Correct	Incorrect	Correct	Correct	Correct	Correct	Incorrect	Incorrect	Correct	Incorrect	Incorrect	Correct	very good	very pleasant	TRUE	very easy	very effectively	very effectively	very effectively	very effectively	never
212	permanentresident	Correct	Correct	Correct	Correct	Correct	Correct	Correct	Incorrect	Correct	Correct	Correct	Correct	Correct	Incorrect	Incorrect	Correct	Correct	Correct	very good	very pleasant	very true	very easy	very effectively	very effectively	very effectively	very effectively	almost always
213	permanentresident	Correct	Incorrect	Correct	Correct	Correct	Correct	Correct	Correct	Correct	Correct	Correct	Incorrect	Correct	Correct	Incorrect	Correct	Correct	Incorrect	somewhat good	somewhat pleasant	mostly true	very easy	very effectively	very effectively	very effectively	very effectively	sometimes
214	IDP	Correct	Correct	Correct	Incorrect	Correct	Correct	Correct	Correct	Don't know	Don't know	Correct	Correct	Incorrect	Incorrect	Incorrect	Correct	Correct	Incorrect	very good	somewhat pleasant	very true	very easy	very effectively	effectively	effectively	very effectively	almost always
215	permanentresident	Correct	Correct	Correct	Correct	Correct	Correct	Correct	Correct	Correct	Correct	Incorrect	Incorrect	Correct	Incorrect	Incorrect	Correct	Incorrect	Correct	somewhat good	somewhat pleasant	very true	very easy	very effectively	very effectively	very effectively	very effectively	never
216	permanentresident	Correct	Correct	Correct	Correct	Correct	Correct	Correct	Correct	Correct	Correct	Correct	Correct	Incorrect	Incorrect	Incorrect	Incorrect	Incorrect	Incorrect	very good	very pleasant	very true	very easy	very effectively	very effectively	very effectively	very effectively	never
217	permanentresident	Correct	Correct	Correct	Correct	Correct	Incorrect	Incorrect	Incorrect	Incorrect	Incorrect	Correct	Correct	Incorrect	Incorrect	Incorrect	Correct	Correct	Incorrect	somewhat good	very pleasant	TRUE	easy	effectively	effectively	effectively	effectively	never
218	permanentresident	Correct	Correct	Correct	Correct	Correct	Correct	Correct	Correct	Correct	Correct	Correct	Correct	Incorrect	Incorrect	Correct	Incorrect	Incorrect	Incorrect	neither bad nor good	somewhat pleasant	TRUE	easy	effectively	very effectively	effectively	very effectively	sometimes
219	IDP	Correct	Don't know	Correct	Don't know	Don't know	Don't know	Don't know	Don't know	Incorrect	Incorrect	Incorrect	Incorrect	Incorrect	Correct	Correct	Correct	Correct	Correct	somewhat good	somewhat pleasant	mostly untrue	easy	effectively	very effectively	very effectively	very effectively	never
220	permanentresident	Correct	Correct	Correct	Correct	Don't know	Incorrect	Incorrect	Correct	Correct	Correct	Correct	Incorrect	Correct	Don't know	Don't know	Don't know	Don't know	Don't know	somewhat good	very pleasant	mostly true	very easy	effectively	ineffectively	ineffectively	ineffectively	often
221	permanentresident	Correct	Correct	Correct	Correct	Correct	Correct	Correct	Correct	Correct	Don't know	Correct	Correct	Incorrect	Incorrect	Incorrect	Incorrect	Incorrect	Incorrect	very good	very pleasant	very true	hard	effectively	effectively	effectively	effectively	almost always
222	permanentresident	Correct	Correct	Correct	Correct	Correct	Incorrect	Don't know	Incorrect	Incorrect	Correct	Correct	Incorrect	Correct	Correct	Correct	Correct	Correct	Correct	very good	very pleasant	mostly true	easy	very effectively	very effectively	very effectively	very effectively	seldom
223	permanentresident	Correct	Correct	Correct	Correct	Correct	Correct	Incorrect	Correct	Correct	Correct	Incorrect	Incorrect	Incorrect	Incorrect	Incorrect	Correct	Incorrect	Incorrect	neither bad nor good	neither unpleasant nor pleasant	untrue	very easy	effectively	effectively	effectively	effectively	never
224	permanentresident	Correct	Correct	Correct	Don't know	Correct	Correct	Correct	Correct	Don't know	Don't know	Correct	Don't know	Don't know	Don't know	Correct	Correct	Don't know	Correct	very good	very pleasant	mostly true	very easy	very effectively	effectively	effectively	effectively	never
225	permanentresident	Correct	Don't know	Correct	Correct	Correct	Correct	Correct	Correct	Correct	Correct	Correct	Incorrect	Correct	Don't know	Correct	Correct	Don't know	Correct	very good	somewhat pleasant	mostly true	very easy	very effectively	very effectively	effectively	effectively	often
226	permanentresident	Correct	Incorrect	Incorrect	Correct	Correct	Correct	Don't know	Correct	Correct	Correct	Incorrect	Incorrect	Correct	Incorrect	Incorrect	Correct	Correct	Correct	very bad	very unpleasant	untrue	very easy	very effectively	effectively	very effectively	very effectively	often
227	permanentresident	Correct	Correct	Correct	Correct	Correct	Correct	Correct	Correct	Correct	Correct	Incorrect	Correct	Incorrect	Incorrect	Incorrect	Correct	Correct	Incorrect	very good	very pleasant	very true	easy	effectively	effectively	very effectively	very effectively	often
228	permanentresident	Correct	Correct	Correct	Correct	Correct	Correct	Correct	Correct	Correct	Correct	Correct	Incorrect	Correct	Correct	Correct	Correct	Correct	Correct	somewhat good	somewhat pleasant	mostly true	very easy	very effectively	very effectively	effectively	effectively	never
229	permanentresident	Correct	Incorrect	Incorrect	Incorrect	Correct	Correct	Correct	Correct	Correct	Correct	Correct	Correct	Don't know	Incorrect	Incorrect	Incorrect	Incorrect	Correct	very good	somewhat pleasant	TRUE	easy	very effectively	very effectively	very effectively	very effectively	seldom
230	permanentresident	Correct	Don't know	Don't know	Don't know	Incorrect	Incorrect	Don't know	Don't know	Don't know	Don't know	Don't know	Don't know	Don't know	Don't know	Don't know	Don't know	Don't know	Don't know	very good	very pleasant	mostly true	very easy	very effectively	very effectively	effectively	very effectively	never
231	IDP	Correct	Correct	Correct	Correct	Correct	Correct	Correct	Correct	Correct	Correct	Correct	Correct	Incorrect	Incorrect	Incorrect	Incorrect	Incorrect	Correct	very good	very pleasant	very true	very easy	ineffectively	effectively	ineffectively	very ineffectively	never
232	permanentresident	Correct	Incorrect	Incorrect	Incorrect	Correct	Incorrect	Incorrect	Incorrect	Incorrect	Incorrect	Correct	Don't know	Correct	Incorrect	Incorrect	Correct	Incorrect	Correct	somewhat good	somewhat pleasant	TRUE	easy	effectively	effectively	effectively	effectively	never
233	permanentresident	Correct	Correct	Correct	Correct	Correct	Correct	Correct	Correct	Correct	Correct	Correct	Correct	Incorrect	Incorrect	Incorrect	Correct	Correct	Correct	somewhat good	very pleasant	TRUE	easy	effectively	effectively	effectively	effectively	never
234	IDP	Correct	Correct	Correct	Correct	Correct	Don't know	Don't know	Don't know	Don't know	Don't know	Correct	Correct	Correct	Correct	Correct	Incorrect	Incorrect	Correct	very good	very pleasant	very true	very easy	very effectively	very effectively	very effectively	very effectively	almost always
235	IDP	Correct	Don't know	Don't know	Don't know	Don't know	Don't know	Don't know	Don't know	Don't know	Don't know	Correct	Don't know	Don't know	Incorrect	Incorrect	Correct	Correct	Incorrect	neither bad nor good	someaht unpleasant	untrue	easy	effectively	ineffectively	ineffectively	ineffectively	never
236	permanentresident	Correct	Correct	Correct	Correct	Correct	Correct	Correct	Correct	Don't know	Don't know	Correct	Correct	Incorrect	Incorrect	Incorrect	Correct	Correct	Correct	very good	very pleasant	very true	very easy	very effectively	very effectively	very effectively	very effectively	almost always
237	IDP	Correct	Correct	Correct	Correct	Correct	Correct	Correct	Correct	Correct	Correct	Correct	Correct	Correct	Incorrect	Incorrect	Correct	Correct	Correct	neither bad nor good	somewhat pleasant	TRUE	easy	very effectively	effectively	very effectively	effectively	often
238	IDP	Correct	Correct	Correct	Don't know	Don't know	Don't know	Incorrect	Don't know	Incorrect	Incorrect	Correct	Correct	Correct	Incorrect	Incorrect	Correct	Incorrect	Correct	very good	somewhat pleasant	TRUE	easy	very effectively	effectively	ineffectively	effectively	often
239	permanentresident	Correct	Correct	Correct	Correct	Correct	Incorrect	Correct	Correct	Correct	Correct	Correct	Correct	Don't know	Don't know	Don't know	Don't know	Don't know	Don't know	somewhat good	very pleasant	very true	very easy	effectively	very effectively	very effectively	effectively	almost always
240	permanentresident	Incorrect	Don't know	Don't know	Correct	Incorrect	Incorrect	Incorrect	Incorrect	Incorrect	Correct	Don't know	Incorrect	Incorrect	Incorrect	Incorrect	Correct	Correct	Incorrect	neither bad nor good	very pleasant	TRUE	very easy	ineffectively	very effectively	very effectively	very effectively	sometimes
241	IDP	Correct	Correct	Correct	Correct	Correct	Correct	Correct	Correct	Correct	Correct	Correct	Incorrect	Correct	Correct	Correct	Correct	Correct	Correct	somewhat good	very pleasant	mostly true	very easy	very effectively	effectively	effectively	ineffectively	never
242	IDP	Correct	Incorrect	Incorrect	Incorrect	Incorrect	Incorrect	Incorrect	Incorrect	Correct	Correct	Correct	Correct	Incorrect	Incorrect	Incorrect	Correct	Correct	Incorrect	somewhat good	somewhat pleasant	TRUE	very easy	very effectively	very effectively	very effectively	very effectively	never
243	permanentresident	Correct	Correct	Correct	Correct	Correct	Correct	Correct	Correct	Correct	Incorrect	Correct	Correct	Incorrect	Incorrect	Incorrect	Correct	Correct	Correct	very good	very pleasant	very true	very easy	very effectively	very effectively	very effectively	very effectively	never
244	permanentresident	Correct	Correct	Correct	Correct	Correct	Correct	Correct	Correct	Correct	Correct	Incorrect	Incorrect	Correct	Correct	Correct	Correct	Correct	Incorrect	somewhat good	somewhat pleasant	mostly true	very easy	very effectively	very effectively	very effectively	very effectively	never
245	permanentresident	Correct	Correct	Correct	Correct	Correct	Correct	Correct	Correct	Correct	Correct	Correct	Correct	Don't know	Correct	Correct	Correct	Correct	Correct	somewhat good	very pleasant	very true	easy	very effectively	effectively	effectively	effectively	almost always
246	IDP	Correct	Incorrect	Incorrect	Incorrect	Incorrect	Incorrect	Incorrect	Incorrect	Correct	Correct	Incorrect	Incorrect	Incorrect	Incorrect	Incorrect	Incorrect	Correct	Correct	somewhat good	neither unpleasant nor pleasant	untrue	very easy	very effectively	very effectively	effectively	effectively	never
247	permanentresident	Correct	Incorrect	Incorrect	Incorrect	Incorrect	Incorrect	Incorrect	Incorrect	Correct	Correct	Correct	Correct	Incorrect	Incorrect	Incorrect	Incorrect	Incorrect	Correct	somewhat good	somewhat pleasant	mostly true	easy	effectively	very effectively	effectively	ineffectively	never
248	permanentresident	Correct	Incorrect	Incorrect	Incorrect	Incorrect	Incorrect	Incorrect	Don't know	Correct	Incorrect	Correct	Correct	Correct	Incorrect	Incorrect	Correct	Correct	Correct	somewhat good	somewhat pleasant	very true	easy	effectively	very effectively	very effectively	effectively	never
249	IDP	Correct	Correct	Correct	Correct	Correct	Correct	Correct	Correct	Correct	Correct	Correct	Correct	Incorrect	Correct	Correct	Correct	Correct	Incorrect	very good	very pleasant	very true	very easy	very effectively	very effectively	very effectively	very effectively	never
250	permanentresident	Correct	Correct	Correct	Correct	Correct	Correct	Correct	Incorrect	Correct	Incorrect	Correct	Correct	Correct	Incorrect	Incorrect	Incorrect	Incorrect	Incorrect	somewhat bad	very pleasant	TRUE	very easy	effectively	effectively	very effectively	effectively	never
251	IDP	Correct	Correct	Correct	Correct	Correct	Correct	Correct	Correct	Correct	Correct	Incorrect	Correct	Incorrect	Correct	Correct	Incorrect	Correct	Correct	very bad	very unpleasant	untrue	easy	ineffectively	ineffectively	ineffectively	ineffectively	never
252	permanentresident	Correct	Correct	Correct	Correct	Correct	Correct	Correct	Correct	Correct	Correct	Correct	Correct	Incorrect	Incorrect	Incorrect	Incorrect	Incorrect	Correct	very good	very pleasant	very true	very easy	very effectively	very effectively	very effectively	very effectively	never
253	permanentresident	Correct	Correct	Incorrect	Correct	Correct	Correct	Correct	Correct	Correct	Correct	Correct	Correct	Incorrect	Correct	Incorrect	Incorrect	Incorrect	Correct	very good	very pleasant	untrue	easy	effectively	effectively	effectively	effectively	never
254	permanentresident	Correct	Correct	Correct	Correct	Correct	Correct	Correct	Correct	Correct	Correct	Correct	Correct	Don't know	Incorrect	Incorrect	Incorrect	Incorrect	Incorrect	very good	very pleasant	mostly true	easy	effectively	very effectively	effectively	very effectively	never
255	permanentresident	Correct	Incorrect	Incorrect	Incorrect	Incorrect	Incorrect	Incorrect	Correct	Correct	Correct	Correct	Incorrect	Incorrect	Incorrect	Incorrect	Correct	Correct	Correct	somewhat good	somewhat pleasant	TRUE	very easy	very effectively	very ineffectively	effectively	effectively	often
256	permanentresident	Correct	Correct	Correct	Correct	Correct	Correct	Correct	Correct	Correct	Correct	Correct	Correct	Incorrect	Don't know	Correct	Correct	Don't know	Correct	very good	very pleasant	mostly true	very easy	effectively	very effectively	very effectively	very effectively	almost always
257	permanentresident	Correct	Don't know	Don't know	Don't know	Correct	Correct	Correct	Correct	Correct	Correct	Correct	Correct	Incorrect	Correct	Correct	Incorrect	Incorrect	Incorrect	somewhat good	very pleasant	untrue	very easy	very effectively	effectively	effectively	very effectively	never
258	permanentresident	Correct	Correct	Correct	Correct	Correct	Correct	Correct	Correct	Correct	Correct	Correct	Correct	Correct	Incorrect	Incorrect	Correct	Incorrect	Correct	very bad	very unpleasant	untrue	easy	very effectively	effectively	very effectively	very effectively	never
259	permanentresident	Correct	Correct	Correct	Don't know	Don't know	Correct	Correct	Correct	Correct	Correct	Correct	Correct	Incorrect	Incorrect	Don't know	Don't know	Incorrect	Don't know	very good	somewhat pleasant	very true	very easy	effectively	very effectively	very effectively	very effectively	never
260	permanentresident	Correct	Don't know	Don't know	Don't know	Don't know	Don't know	Don't know	Don't know	Don't know	Don't know	Correct	Don't know	Don't know	Incorrect	Incorrect	Incorrect	Incorrect	Correct	somewhat good	somewhat pleasant	mostly true	very easy	very effectively	very effectively	effectively	very effectively	never
261	permanentresident	Correct	Incorrect	Correct	Correct	Correct	Correct	Incorrect	Incorrect	Correct	Incorrect	Correct	Incorrect	Correct	Incorrect	Incorrect	Incorrect	Incorrect	Incorrect	somewhat good	very unpleasant	untrue	easy	very effectively	very effectively	ineffectively	effectively	never
262	permanentresident	Correct	Correct	Correct	Correct	Correct	Correct	Don't know	Correct	Correct	Correct	Correct	Correct	Correct	Incorrect	Incorrect	Correct	Correct	Correct	somewhat good	somewhat pleasant	TRUE	very easy	very effectively	very effectively	very effectively	very effectively	never
263	permanentresident	Correct	Correct	Correct	Correct	Correct	Correct	Correct	Correct	Don't know	Don't know	Correct	Correct	Incorrect	Correct	Incorrect	Correct	Correct	Incorrect	very good	somewhat pleasant	TRUE	easy	effectively	effectively	effectively	very effectively	never
264	permanentresident	Correct	Correct	Correct	Correct	Correct	Correct	Correct	Correct	Correct	Correct	Correct	Correct	Incorrect	Incorrect	Incorrect	Correct	Incorrect	Incorrect	somewhat good	somewhat pleasant	TRUE	very easy	very effectively	very effectively	effectively	very effectively	almost always
265	permanentresident	Correct	Correct	Correct	Correct	Correct	Correct	Correct	Correct	Correct	Correct	Correct	Correct	Correct	Correct	Incorrect	Correct	Correct	Correct	very good	very pleasant	very true	very easy	very effectively	very effectively	very effectively	very effectively	never
266	permanentresident	Correct	Correct	Incorrect	Correct	Don't know	Don't know	Don't know	Don't know	Don't know	Don't know	Incorrect	Don't know	Don't know	Correct	Correct	Correct	Correct	Correct	very good	somewhat pleasant	very true	hard	very effectively	effectively	effectively	effectively	often
267	IDP	Correct	Correct	Correct	Correct	Correct	Correct	Don't know	Correct	Correct	Incorrect	Correct	Incorrect	Correct	Incorrect	Incorrect	Correct	Incorrect	Incorrect	somewhat bad	neither unpleasant nor pleasant	untrue	very easy	ineffectively	ineffectively	ineffectively	ineffectively	never
268	permanentresident	Correct	Correct	Incorrect	Correct	Correct	Incorrect	Correct	Correct	Incorrect	Incorrect	Correct	Correct	Incorrect	Incorrect	Incorrect	Correct	Incorrect	Correct	very good	somewhat pleasant	mostly true	very easy	very effectively	very effectively	effectively	very effectively	never
269	permanentresident	Don't know	Incorrect	Incorrect	Don't know	Don't know	Incorrect	Incorrect	Correct	Don't know	Don't know	Don't know	Don't know	Don't know	Incorrect	Incorrect	Incorrect	Incorrect	Incorrect	neither bad nor good	neither unpleasant nor pleasant	mostly untrue	easy	effectively	effectively	ineffectively	ineffectively	never
270	permanentresident	Correct	Correct	Correct	Correct	Correct	Correct	Correct	Correct	Don't know	Don't know	Correct	Correct	Incorrect	Incorrect	Incorrect	Correct	Correct	Correct	very good	very pleasant	TRUE	very easy	very effectively	very effectively	very effectively	very effectively	never
271	permanentresident	Correct	Incorrect	Incorrect	Incorrect	Incorrect	Incorrect	Incorrect	Incorrect	Don't know	Don't know	Correct	Correct	Incorrect	Incorrect	Incorrect	Correct	Correct	Correct	somewhat good	somewhat pleasant	mostly true	easy	very effectively	very effectively	effectively	very effectively	seldom
272	permanentresident	Correct	Don't know	Don't know	Incorrect	Incorrect	Incorrect	Incorrect	Incorrect	Incorrect	Incorrect	Correct	Correct	Correct	Incorrect	Incorrect	Incorrect	Incorrect	Correct	neither bad nor good	neither unpleasant nor pleasant	untrue	easy	ineffectively	ineffectively	ineffectively	effectively	never
273	permanentresident	Incorrect	Incorrect	Correct	Correct	Correct	Correct	Incorrect	Correct	Correct	Correct	Correct	Correct	Incorrect	Incorrect	Don't know	Correct	Incorrect	Correct	very good	somewhat pleasant	untrue	easy	effectively	effectively	ineffectively	effectively	never
274	permanentresident	Correct	Incorrect	Don't know	Incorrect	Correct	Incorrect	Don't know	Correct	Correct	Incorrect	Correct	Correct	Incorrect	Correct	Don't know	Correct	Correct	Correct	very good	somewhat pleasant	TRUE	easy	very effectively	effectively	very effectively	effectively	never
275	permanentresident	Correct	Correct	Correct	Correct	Correct	Correct	Correct	Correct	Correct	Correct	Correct	Correct	Incorrect	Incorrect	Incorrect	Correct	Correct	Correct	very good	very pleasant	very true	very easy	very effectively	very effectively	very effectively	very effectively	never
276	permanentresident	Correct	Incorrect	Incorrect	Correct	Incorrect	Incorrect	Incorrect	Incorrect	Incorrect	Correct	Incorrect	Correct	Incorrect	Correct	Correct	Correct	Correct	Correct	somewhat good	somewhat pleasant	TRUE	hard	effectively	effectively	effectively	very effectively	sometimes
277	permanentresident	Correct	Correct	Correct	Correct	Correct	Correct	Correct	Correct	Correct	Correct	Correct	Incorrect	Incorrect	Incorrect	Correct	Correct	Correct	Incorrect	somewhat bad	neither unpleasant nor pleasant	TRUE	easy	effectively	very effectively	very effectively	ineffectively	often
278	permanentresident	Correct	Incorrect	Incorrect	Incorrect	Incorrect	Incorrect	Incorrect	Incorrect	Correct	Don't know	Correct	Correct	Correct	Incorrect	Incorrect	Correct	Incorrect	Correct	very good	very pleasant	very true	very easy	very effectively	very effectively	very effectively	very effectively	never
279	permanentresident	Correct	Correct	Correct	Correct	Correct	Correct	Correct	Correct	Correct	Correct	Correct	Correct	Correct	Incorrect	Incorrect	Correct	Incorrect	Correct	very good	very pleasant	very true	very easy	effectively	effectively	ineffectively	effectively	sometimes
280	permanentresident	Correct	Correct	Correct	Correct	Correct	Correct	Incorrect	Incorrect	Incorrect	Incorrect	Correct	Correct	Correct	Don't know	Don't know	Correct	Incorrect	Correct	neither bad nor good	neither unpleasant nor pleasant	untrue	very easy	ineffectively	ineffectively	ineffectively	ineffectively	never
281	permanentresident	Correct	Correct	Incorrect	Incorrect	Correct	Correct	Correct	Correct	Don't know	Don't know	Incorrect	Incorrect	Correct	Correct	Correct	Correct	Incorrect	Correct	somewhat good	somewhat pleasant	TRUE	very easy	very effectively	very effectively	very effectively	very effectively	never
282	permanentresident	Correct	Correct	Correct	Correct	Correct	Incorrect	Correct	Correct	Correct	Correct	Incorrect	Correct	Don't know	Correct	Incorrect	Incorrect	Correct	Correct	very good	very pleasant	very true	very easy	effectively	very effectively	effectively	effectively	almost always
283	IDP	Correct	Correct	Incorrect	Incorrect	Correct	Correct	Incorrect	Incorrect	Correct	Correct	Correct	Incorrect	Correct	Correct	Correct	Correct	Correct	Correct	somewhat good	very pleasant	very true	very easy	effectively	effectively	effectively	effectively	often
284	permanentresident	Correct	Correct	Correct	Correct	Correct	Correct	Correct	Incorrect	Incorrect	Incorrect	Incorrect	Don't know	Correct	Don't know	Incorrect	Correct	Incorrect	Correct	somewhat good	someaht unpleasant	TRUE	very easy	very effectively	ineffectively	ineffectively	effectively	seldom
285	permanentresident	Correct	Incorrect	Incorrect	Incorrect	Incorrect	Incorrect	Incorrect	Incorrect	Incorrect	Incorrect	Incorrect	Correct	Incorrect	Incorrect	Incorrect	Correct	Correct	Correct	somewhat good	somewhat pleasant	mostly true	easy	very effectively	very effectively	effectively	effectively	never
286	permanentresident	Correct	Incorrect	Incorrect	Incorrect	Incorrect	Don't know	Don't know	Don't know	Don't know	Incorrect	Correct	Correct	Incorrect	Correct	Correct	Correct	Correct	Correct	very good	very pleasant	TRUE	easy	effectively	effectively	effectively	effectively	seldom
287	permanentresident	Correct	Correct	Correct	Correct	Correct	Correct	Correct	Correct	Correct	Correct	Correct	Correct	Incorrect	Correct	Don't know	Incorrect	Incorrect	Correct	very good	very pleasant	TRUE	very easy	very effectively	effectively	very effectively	very effectively	never
288	permanentresident	Correct	Incorrect	Correct	Correct	Correct	Don't know	Don't know	Correct	Correct	Correct	Correct	Correct	Incorrect	Don't know	Don't know	Correct	Incorrect	Correct	neither bad nor good	someaht unpleasant	untrue	very easy	effectively	effectively	effectively	ineffectively	never
289	IDP	Correct	Correct	Correct	Correct	Correct	Correct	Correct	Correct	Correct	Correct	Correct	Incorrect	Correct	Correct	Correct	Correct	Correct	Correct	somewhat good	very pleasant	very true	very easy	very effectively	very effectively	very effectively	very effectively	often
290	permanentresident	Correct	Correct	Correct	Correct	Correct	Correct	Correct	Correct	Correct	Correct	Correct	Incorrect	Correct	Correct	Correct	Correct	Correct	Correct	somewhat good	somewhat pleasant	mostly true	very easy	very effectively	very effectively	very effectively	very effectively	never
291	permanentresident	Correct	Correct	Correct	Correct	Correct	Correct	Correct	Correct	Correct	Correct	Correct	Correct	Correct	Incorrect	Incorrect	Correct	Incorrect	Correct	neither bad nor good	neither unpleasant nor pleasant	very untrue	easy	very effectively	effectively	ineffectively	effectively	never
292	permanentresident	Correct	Correct	Correct	Correct	Correct	Correct	Correct	Incorrect	Correct	Correct	Correct	Correct	Incorrect	Don't know	Correct	Correct	Don't know	Correct	very good	very pleasant	very true	very easy	effectively	effectively	very effectively	very effectively	sometimes
293	permanentresident	Correct	Correct	Correct	Don't know	Correct	Correct	Correct	Correct	Correct	Correct	Correct	Correct	Incorrect	Correct	Don't know	Incorrect	Incorrect	Incorrect	somewhat bad	somewhat pleasant	TRUE	very easy	effectively	effectively	very effectively	very effectively	never
294	permanentresident	Correct	Correct	Correct	Correct	Correct	Correct	Correct	Correct	Incorrect	Incorrect	Incorrect	Incorrect	Correct	Incorrect	Correct	Correct	Correct	Correct	very good	somewhat pleasant	TRUE	easy	very effectively	effectively	very effectively	very effectively	often
295	permanentresident	Correct	Correct	Correct	Correct	Correct	Don't know	Don't know	Don't know	Incorrect	Incorrect	Correct	Correct	Correct	Incorrect	Incorrect	Incorrect	Incorrect	Incorrect	neither bad nor good	neither unpleasant nor pleasant	TRUE	easy	ineffectively	ineffectively	ineffectively	ineffectively	never
296	permanentresident	Correct	Correct	Correct	Correct	Correct	Correct	Incorrect	Incorrect	Don't know	Incorrect	Incorrect	Incorrect	Incorrect	Incorrect	Correct	Incorrect	Correct	Correct	very good	very pleasant	TRUE	easy	very effectively	effectively	ineffectively	effectively	never
297	permanentresident	Correct	Incorrect	Incorrect	Incorrect	Correct	Correct	Correct	Correct	Correct	Correct	Correct	Don't know	Don't know	Incorrect	Incorrect	Correct	Correct	Don't know	somewhat good	very pleasant	mostly true	easy	effectively	effectively	effectively	effectively	never
298	permanentresident	Correct	Correct	Incorrect	Incorrect	Incorrect	Incorrect	Don't know	Don't know	Don't know	Don't know	Correct	Correct	Don't know	Incorrect	Incorrect	Correct	Incorrect	Incorrect	somewhat good	somewhat pleasant	untrue	very easy	effectively	effectively	ineffectively	very ineffectively	never
299	permanentresident	Correct	Correct	Don't know	Don't know	Don't know	Don't know	Correct	Correct	Correct	Correct	Correct	Correct	Don't know	Don't know	Don't know	Correct	Don't know	Correct	somewhat good	neither unpleasant nor pleasant	TRUE	easy	effectively	very effectively	very effectively	very effectively	sometimes
300	permanentresident	Correct	Correct	Correct	Correct	Correct	Don't know	Don't know	Don't know	Correct	Correct	Correct	Incorrect	Incorrect	Correct	Correct	Correct	Correct	Incorrect	somewhat good	somewhat pleasant	TRUE	very easy	very effectively	very effectively	ineffectively	effectively	never
301	permanentresident	Correct	Correct	Correct	Correct	Correct	Don't know	Correct	Incorrect	Correct	Correct	Correct	Correct	Correct	Incorrect	Don't know	Incorrect	Correct	Correct	neither bad nor good	neither unpleasant nor pleasant	untrue	very easy	very effectively	very effectively	ineffectively	effectively	never
302	IDP	Correct	Don't know	Don't know	Don't know	Don't know	Incorrect	Correct	Correct	Don't know	Don't know	Don't know	Don't know	Don't know	Don't know	Correct	Don't know	Incorrect	Correct	very good	very unpleasant	untrue	very hard	very ineffectively	very effectively	very effectively	very effectively	never
303	permanentresident	Correct	Correct	Correct	Correct	Incorrect	Incorrect	Incorrect	Incorrect	Don't know	Don't know	Correct	Correct	Incorrect	Incorrect	Incorrect	Correct	Correct	Correct	very good	very pleasant	very true	very easy	very effectively	very effectively	very effectively	very effectively	never
304	permanentresident	Correct	Don't know	Correct	Incorrect	Correct	Incorrect	Incorrect	Incorrect	Incorrect	Incorrect	Correct	Correct	Correct	Incorrect	Don't know	Correct	Incorrect	Correct	somewhat good	somewhat pleasant	TRUE	easy	effectively	ineffectively	effectively	very effectively	seldom
305	IDP	Correct	Incorrect	Correct	Correct	Correct	Correct	Correct	Correct	Correct	Incorrect	Correct	Correct	Incorrect	Incorrect	Incorrect	Correct	Correct	Correct	somewhat good	somewhat pleasant	untrue	easy	very effectively	very effectively	effectively	very effectively	almost always
306	permanentresident	Incorrect	Correct	Correct	Correct	Correct	Correct	Correct	Correct	Correct	Correct	Correct	Incorrect	Correct	Correct	Correct	Correct	Correct	Correct	somewhat good	somewhat pleasant	mostly true	easy	effectively	effectively	effectively	effectively	almost always
307	IDP	Correct	Correct	Correct	Correct	Correct	Correct	Correct	Correct	Correct	Correct	Correct	Incorrect	Correct	Correct	Don't know	Correct	Incorrect	Correct	somewhat good	somewhat pleasant	TRUE	very easy	very effectively	very effectively	effectively	very effectively	never
308	permanentresident	Correct	Correct	Correct	Incorrect	Don't know	Don't know	Don't know	Don't know	Correct	Correct	Don't know	Don't know	Don't know	Don't know	Don't know	Don't know	Don't know	Don't know	somewhat good	neither unpleasant nor pleasant	mostly true	easy	effectively	very effectively	effectively	effectively	never
309	permanentresident	Correct	Correct	Correct	Incorrect	Incorrect	Incorrect	Incorrect	Incorrect	Correct	Correct	Correct	Incorrect	Correct	Incorrect	Incorrect	Incorrect	Incorrect	Incorrect	very good	somewhat pleasant	mostly true	very easy	very effectively	effectively	ineffectively	very effectively	sometimes
310	permanentresident	Correct	Correct	Correct	Correct	Correct	Correct	Correct	Correct	Correct	Correct	Correct	Correct	Correct	Correct	Incorrect	Correct	Correct	Correct	very good	very pleasant	TRUE	very easy	very effectively	very effectively	very effectively	very effectively	never
311	permanentresident	Correct	Correct	Correct	Correct	Correct	Don't know	Correct	Correct	Correct	Correct	Correct	Incorrect	Correct	Incorrect	Incorrect	Correct	Correct	Correct	very good	very pleasant	very true	easy	effectively	very effectively	effectively	ineffectively	never
312	IDP	Correct	Correct	Correct	Correct	Correct	Incorrect	Don't know	Incorrect	Incorrect	Don't know	Correct	Correct	Correct	Correct	Correct	Correct	Correct	Correct	very good	somewhat pleasant	mostly true	very easy	very effectively	very effectively	very effectively	very effectively	often
313	permanentresident	Correct	Incorrect	Incorrect	Incorrect	Incorrect	Incorrect	Incorrect	Incorrect	Correct	Don't know	Correct	Correct	Incorrect	Incorrect	Incorrect	Incorrect	Incorrect	Incorrect	somewhat good	somewhat pleasant	mostly true	very easy	effectively	effectively	effectively	ineffectively	never
314	permanentresident	Correct	Correct	Correct	Correct	Correct	Correct	Correct	Incorrect	Incorrect	Incorrect	Correct	Correct	Correct	Don't know	Don't know	Correct	Incorrect	Incorrect	somewhat good	neither unpleasant nor pleasant	untrue	easy	very effectively	very effectively	effectively	very effectively	never
315	permanentresident	Correct	Correct	Correct	Correct	Correct	Correct	Correct	Incorrect	Correct	Correct	Correct	Correct	Incorrect	Correct	Incorrect	Incorrect	Incorrect	Correct	very good	somewhat pleasant	TRUE	very easy	very effectively	effectively	effectively	effectively	sometimes
316	permanentresident	Correct	Correct	Correct	Correct	Correct	Don't know	Correct	Correct	Correct	Correct	Correct	Correct	Don't know	Incorrect	Incorrect	Incorrect	Incorrect	Correct	very bad	very unpleasant	untrue	easy	effectively	effectively	effectively	effectively	never
317	permanentresident	Correct	Incorrect	Correct	Correct	Correct	Don't know	Don't know	Don't know	Don't know	Don't know	Correct	Correct	Correct	Correct	Incorrect	Incorrect	Incorrect	Incorrect	somewhat bad	very pleasant	mostly true	very easy	very effectively	very effectively	very effectively	very effectively	seldom
318	IDP	Correct	Don't know	Incorrect	Correct	Correct	Correct	Don't know	Incorrect	Correct	Correct	Correct	Don't know	Incorrect	Incorrect	Incorrect	Don't know	Incorrect	Incorrect	somewhat good	someaht unpleasant	untrue	hard	ineffectively	effectively	effectively	ineffectively	never
319	permanentresident	Correct	Correct	Correct	Incorrect	Correct	Correct	Correct	Correct	Correct	Correct	Correct	Correct	Correct	Correct	Correct	Correct	Incorrect	Correct	very good	somewhat pleasant	very true	very easy	effectively	effectively	effectively	effectively	almost always
320	permanentresident	Correct	Correct	Correct	Correct	Incorrect	Incorrect	Incorrect	Correct	Correct	Correct	Incorrect	Incorrect	Correct	Correct	Correct	Correct	Correct	Correct	somewhat good	very pleasant	mostly true	easy	very effectively	effectively	effectively	very effectively	often
321	permanentresident	Correct	Correct	Correct	Correct	Correct	Correct	Correct	Correct	Correct	Correct	Correct	Incorrect	Incorrect	Correct	Correct	Correct	Correct	Correct	somewhat good	somewhat pleasant	very true	very easy	very effectively	very effectively	very effectively	very effectively	never
322	permanentresident	Correct	Correct	Correct	Correct	Incorrect	Incorrect	Incorrect	Incorrect	Correct	Correct	Correct	Correct	Incorrect	Incorrect	Incorrect	Correct	Correct	Correct	very good	very pleasant	TRUE	very easy	very effectively	very effectively	very effectively	very effectively	never
323	permanentresident	Correct	Correct	Correct	Correct	Correct	Correct	Correct	Correct	Correct	Correct	Correct	Correct	Correct	Incorrect	Incorrect	Don't know	Don't know	Correct	somewhat good	somewhat pleasant	TRUE	very easy	very effectively	very effectively	very effectively	very effectively	seldom
324	permanentresident	Correct	Correct	Correct	Correct	Correct	Correct	Correct	Correct	Correct	Correct	Correct	Incorrect	Correct	Incorrect	Incorrect	Correct	Incorrect	Correct	very good	very pleasant	mostly true	very easy	very effectively	very effectively	very effectively	very effectively	almost always
325	IDP	Incorrect	Correct	Correct	Correct	Correct	Correct	Correct	Incorrect	Correct	Don't know	Correct	Correct	Incorrect	Correct	Incorrect	Correct	Don't know	Correct	somewhat good	somewhat pleasant	mostly true	easy	very effectively	very effectively	effectively	effectively	sometimes
326	permanentresident	Correct	Correct	Correct	Correct	Incorrect	Incorrect	Incorrect	Incorrect	Correct	Correct	Correct	Correct	Don't know	Incorrect	Incorrect	Incorrect	Incorrect	Correct	very good	very pleasant	very true	very easy	very effectively	very effectively	very effectively	very effectively	never
327	IDP	Correct	Correct	Correct	Correct	Correct	Correct	Incorrect	Incorrect	Correct	Correct	Correct	Correct	Correct	Incorrect	Incorrect	Correct	Incorrect	Correct	very bad	very unpleasant	untrue	easy	effectively	effectively	ineffectively	effectively	never
328	permanentresident	Correct	Correct	Correct	Incorrect	Incorrect	Incorrect	Incorrect	Correct	Incorrect	Incorrect	Incorrect	Correct	Incorrect	Incorrect	Incorrect	Correct	Correct	Correct	somewhat good	somewhat pleasant	TRUE	easy	effectively	effectively	effectively	effectively	never
329	permanentresident	Correct	Correct	Correct	Correct	Correct	Correct	Correct	Correct	Correct	Correct	Correct	Correct	Correct	Correct	Correct	Correct	Correct	Correct	somewhat good	somewhat pleasant	untrue	easy	ineffectively	effectively	effectively	very ineffectively	never
330	IDP	Correct	Correct	Correct	Correct	Correct	Correct	Correct	Incorrect	Incorrect	Incorrect	Correct	Correct	Incorrect	Correct	Incorrect	Incorrect	Incorrect	Correct	very good	very pleasant	TRUE	very easy	very effectively	very effectively	very effectively	very effectively	never
331	permanentresident	Correct	Correct	Incorrect	Correct	Correct	Correct	Correct	Incorrect	Correct	Correct	Correct	Correct	Incorrect	Incorrect	Incorrect	Incorrect	Incorrect	Incorrect	very good	somewhat pleasant	very true	very easy	very effectively	very effectively	effectively	very effectively	sometimes
332	permanentresident	Correct	Correct	Correct	Correct	Correct	Correct	Correct	Correct	Incorrect	Incorrect	Correct	Correct	Don't know	Don't know	Don't know	Don't know	Correct	Correct	somewhat good	someaht unpleasant	mostly true	easy	effectively	effectively	effectively	very effectively	never
333	permanentresident	Correct	Don't know	Correct	Correct	Correct	Correct	Don't know	Don't know	Don't know	Don't know	Correct	Correct	Incorrect	Incorrect	Incorrect	Incorrect	Incorrect	Incorrect	somewhat good	somewhat pleasant	TRUE	easy	very effectively	effectively	effectively	ineffectively	never
334	IDP	Correct	Correct	Correct	Correct	Correct	Correct	Correct	Correct	Correct	Correct	Correct	Incorrect	Incorrect	Incorrect	Incorrect	Incorrect	Incorrect	Correct	very good	somewhat pleasant	TRUE	easy	effectively	effectively	effectively	very effectively	never
335	permanentresident	Correct	Incorrect	Correct	Correct	Correct	Correct	Correct	Correct	Correct	Correct	Correct	Correct	Incorrect	Correct	Correct	Incorrect	Incorrect	Correct	somewhat good	somewhat pleasant	very true	very easy	very effectively	very effectively	very effectively	very effectively	never
336	permanentresident	Correct	Incorrect	Incorrect	Correct	Correct	Correct	Correct	Correct	Correct	Correct	Correct	Incorrect	Incorrect	Don't know	Don't know	Don't know	Don't know	Don't know	very good	somewhat pleasant	mostly true	very easy	effectively	ineffectively	very effectively	very effectively	never
337	permanentresident	Correct	Correct	Incorrect	Incorrect	Incorrect	Correct	Correct	Correct	Correct	Correct	Incorrect	Correct	Incorrect	Correct	Incorrect	Correct	Correct	Correct	somewhat good	somewhat pleasant	TRUE	very easy	effectively	very effectively	effectively	effectively	often
338	permanentresident	Correct	Incorrect	Incorrect	Incorrect	Incorrect	Incorrect	Incorrect	Incorrect	Correct	Correct	Don't know	Correct	Incorrect	Incorrect	Correct	Correct	Correct	Incorrect	somewhat good	somewhat pleasant	TRUE	easy	effectively	effectively	effectively	ineffectively	never
339	permanentresident	Correct	Incorrect	Correct	Correct	Correct	Don't know	Don't know	Don't know	Don't know	Don't know	Correct	Correct	Incorrect	Incorrect	Incorrect	Correct	Incorrect	Incorrect	very good	very pleasant	very true	very easy	effectively	effectively	ineffectively	ineffectively	often
340	permanentresident	Correct	Correct	Correct	Correct	Correct	Correct	Incorrect	Correct	Correct	Correct	Correct	Correct	Correct	Incorrect	Incorrect	Correct	Correct	Correct	neither bad nor good	someaht unpleasant	mostly untrue	easy	very effectively	very effectively	ineffectively	effectively	almost always
341	permanentresident	Correct	Incorrect	Correct	Correct	Correct	Don't know	Don't know	Don't know	Don't know	Don't know	Correct	Correct	Incorrect	Incorrect	Incorrect	Incorrect	Incorrect	Correct	neither bad nor good	neither unpleasant nor pleasant	TRUE	easy	very effectively	very effectively	very effectively	very effectively	sometimes
342	permanentresident	Correct	Don't know	Don't know	Don't know	Incorrect	Incorrect	Correct	Correct	Incorrect	Incorrect	Correct	Correct	Correct	Incorrect	Incorrect	Correct	Correct	Incorrect	very good	very pleasant	TRUE	easy	effectively	effectively	effectively	effectively	sometimes
343	permanentresident	Incorrect	Incorrect	Incorrect	Incorrect	Incorrect	Incorrect	Incorrect	Incorrect	Incorrect	Incorrect	Incorrect	Incorrect	Incorrect	Correct	Correct	Incorrect	Correct	Incorrect	very good	very pleasant	very true	very easy	very effectively	effectively	effectively	effectively	never
344	permanentresident	Correct	Correct	Correct	Correct	Correct	Correct	Correct	Correct	Correct	Correct	Correct	Incorrect	Correct	Correct	Correct	Correct	Incorrect	Correct	very good	somewhat pleasant	mostly true	very easy	very effectively	very effectively	very effectively	very effectively	often
345	permanentresident	Correct	Correct	Correct	Correct	Correct	Incorrect	Incorrect	Incorrect	Correct	Correct	Correct	Incorrect	Incorrect	Correct	Correct	Incorrect	Incorrect	Correct	very good	very pleasant	TRUE	easy	effectively	effectively	effectively	effectively	seldom
346	IDP	Correct	Incorrect	Don't know	Don't know	Don't know	Incorrect	Incorrect	Don't know	Don't know	Don't know	Correct	Correct	Correct	Don't know	Don't know	Correct	Incorrect	Incorrect	neither bad nor good	very unpleasant	TRUE	very easy	effectively	effectively	effectively	ineffectively	never
347	permanentresident	Correct	Correct	Correct	Correct	Correct	Correct	Correct	Correct	Correct	Correct	Correct	Correct	Don't know	Don't know	Don't know	Don't know	Incorrect	Correct	very good	somewhat pleasant	TRUE	easy	very effectively	effectively	effectively	effectively	never
348	IDP	Correct	Correct	Correct	Correct	Correct	Correct	Correct	Correct	Correct	Correct	Correct	Correct	Correct	Incorrect	Incorrect	Incorrect	Incorrect	Incorrect	very good	neither unpleasant nor pleasant	untrue	very easy	very effectively	effectively	ineffectively	effectively	sometimes
349	permanentresident	Correct	Incorrect	Correct	Correct	Correct	Correct	Correct	Correct	Incorrect	Correct	Incorrect	Correct	Correct	Correct	Correct	Incorrect	Incorrect	Correct	somewhat bad	very unpleasant	mostly untrue	very easy	ineffectively	ineffectively	ineffectively	ineffectively	never
350	permanentresident	Correct	Correct	Correct	Correct	Correct	Correct	Correct	Correct	Correct	Correct	Correct	Correct	Incorrect	Incorrect	Correct	Don't know	Don't know	Correct	somewhat good	somewhat pleasant	very true	very easy	effectively	ineffectively	ineffectively	very ineffectively	never
351	IDP	Don't know	Correct	Correct	Correct	Correct	Correct	Correct	Correct	Correct	Correct	Correct	Correct	Incorrect	Correct	Incorrect	Incorrect	Incorrect	Don't know	somewhat good	somewhat pleasant	TRUE	very easy	very effectively	very effectively	very effectively	very effectively	never
352	IDP	Correct	Correct	Correct	Correct	Correct	Correct	Correct	Correct	Correct	Correct	Correct	Correct	Incorrect	Incorrect	Incorrect	Correct	Correct	Incorrect	somewhat good	somewhat pleasant	TRUE	very easy	very effectively	very effectively	very effectively	very effectively	never
353	permanentresident	Correct	Correct	Correct	Correct	Correct	Correct	Incorrect	Don't know	Don't know	Correct	Correct	Correct	Incorrect	Correct	Correct	Correct	Correct	Correct	somewhat good	somewhat pleasant	mostly true	very easy	effectively	effectively	effectively	very effectively	often
354	IDP	Correct	Correct	Correct	Correct	Correct	Correct	Correct	Correct	Correct	Correct	Incorrect	Correct	Correct	Correct	Correct	Don't know	Incorrect	Correct	neither bad nor good	neither unpleasant nor pleasant	TRUE	very easy	very effectively	effectively	very effectively	effectively	never
355	permanentresident	Correct	Incorrect	Incorrect	Incorrect	Correct	Correct	Correct	Correct	Correct	Correct	Incorrect	Incorrect	Correct	Correct	Correct	Correct	Correct	Correct	somewhat good	somewhat pleasant	TRUE	very easy	very effectively	very effectively	very effectively	very effectively	never
356	permanentresident	Correct	Correct	Correct	Correct	Correct	Correct	Correct	Correct	Correct	Correct	Correct	Correct	Incorrect	Correct	Correct	Incorrect	Correct	Don't know	very good	very pleasant	TRUE	easy	effectively	effectively	effectively	effectively	never
357	permanentresident	Correct	Correct	Incorrect	Correct	Correct	Incorrect	Incorrect	Incorrect	Correct	Incorrect	Correct	Correct	Incorrect	Incorrect	Don't know	Correct	Incorrect	Correct	neither bad nor good	someaht unpleasant	mostly true	very easy	effectively	very effectively	ineffectively	effectively	almost always
358	IDP	Correct	Correct	Incorrect	Correct	Correct	Correct	Correct	Correct	Correct	Correct	Incorrect	Correct	Correct	Incorrect	Incorrect	Correct	Incorrect	Correct	very bad	neither unpleasant nor pleasant	TRUE	very easy	very effectively	effectively	effectively	ineffectively	never
359	permanentresident	Correct	Correct	Correct	Correct	Correct	Correct	Correct	Correct	Correct	Correct	Correct	Correct	Incorrect	Correct	Incorrect	Incorrect	Incorrect	Correct	very good	very pleasant	very true	very easy	very ineffectively	very ineffectively	very effectively	very effectively	never
360	IDP	Correct	Correct	Correct	Correct	Correct	Correct	Correct	Correct	Correct	Correct	Correct	Correct	Incorrect	Incorrect	Incorrect	Correct	Incorrect	Incorrect	somewhat good	somewhat pleasant	TRUE	very easy	effectively	effectively	effectively	very effectively	never
361	IDP	Correct	Correct	Correct	Correct	Correct	Correct	Correct	Incorrect	Correct	Correct	Incorrect	Incorrect	Correct	Incorrect	Incorrect	Correct	Correct	Correct	somewhat good	somewhat pleasant	TRUE	very easy	very effectively	very effectively	ineffectively	effectively	almost always
362	IDP	Correct	Correct	Incorrect	Incorrect	Correct	Correct	Correct	Don't know	Don't know	Don't know	Correct	Correct	Correct	Don't know	Don't know	Correct	Incorrect	Incorrect	neither bad nor good	neither unpleasant nor pleasant	untrue	very easy	very effectively	effectively	ineffectively	effectively	never
363	permanentresident	Correct	Incorrect	Incorrect	Incorrect	Incorrect	Incorrect	Incorrect	Incorrect	Incorrect	Incorrect	Correct	Correct	Don't know	Incorrect	Incorrect	Incorrect	Incorrect	Incorrect	neither bad nor good	somewhat pleasant	TRUE	very easy	effectively	very effectively	effectively	very effectively	seldom
364	permanentresident	Incorrect	Don't know	Don't know	Don't know	Don't know	Don't know	Don't know	Don't know	Don't know	Don't know	Correct	Correct	Incorrect	Incorrect	Incorrect	Incorrect	Incorrect	Correct	neither bad nor good	somewhat pleasant	untrue	easy	ineffectively	effectively	ineffectively	ineffectively	never
365	permanentresident	Correct	Incorrect	Incorrect	Correct	Correct	Don't know	Don't know	Don't know	Don't know	Correct	Correct	Correct	Correct	Incorrect	Incorrect	Correct	Incorrect	Correct	very good	very pleasant	very true	very easy	very effectively	very effectively	very effectively	very effectively	never
366	permanentresident	Correct	Incorrect	Correct	Correct	Correct	Correct	Correct	Correct	Correct	Incorrect	Correct	Correct	Correct	Incorrect	Don't know	Don't know	Incorrect	Correct	very good	neither unpleasant nor pleasant	very true	very easy	very ineffectively	very ineffectively	effectively	very ineffectively	often
367	IDP	Correct	Correct	Correct	Correct	Correct	Correct	Correct	Don't know	Don't know	Don't know	Correct	Correct	Don't know	Correct	Correct	Correct	Correct	Incorrect	somewhat good	somewhat pleasant	TRUE	very easy	very effectively	very effectively	very effectively	very effectively	never
368	permanentresident	Correct	Incorrect	Incorrect	Correct	Correct	Correct	Correct	Correct	Correct	Incorrect	Correct	Correct	Incorrect	Incorrect	Incorrect	Incorrect	Incorrect	Incorrect	very good	very unpleasant	untrue	easy	effectively	effectively	effectively	effectively	seldom
369	IDP	Incorrect	Correct	Correct	Correct	Correct	Don't know	Incorrect	Incorrect	Don't know	Don't know	Don't know	Correct	Don't know	Don't know	Don't know	Incorrect	Correct	Incorrect	very good	very pleasant	TRUE	very easy	very effectively	ineffectively	very ineffectively	effectively	never
370	permanentresident	Correct	Incorrect	Incorrect	Incorrect	Incorrect	Incorrect	Incorrect	Incorrect	Don't know	Don't know	Correct	Correct	Incorrect	Don't know	Don't know	Correct	Incorrect	Incorrect	neither bad nor good	very pleasant	untrue	very easy	ineffectively	ineffectively	ineffectively	very ineffectively	never
371	permanentresident	Correct	Correct	Correct	Correct	Correct	Incorrect	Incorrect	Incorrect	Correct	Incorrect	Correct	Correct	Correct	Incorrect	Incorrect	Incorrect	Incorrect	Incorrect	very good	very pleasant	TRUE	easy	effectively	effectively	very effectively	very effectively	never
372	IDP	Correct	Correct	Correct	Correct	Correct	Correct	Correct	Correct	Correct	Correct	Correct	Correct	Incorrect	Don't know	Don't know	Don't know	Don't know	Don't know	somewhat good	somewhat pleasant	very true	very easy	effectively	effectively	very effectively	very effectively	sometimes
373	permanentresident	Correct	Correct	Correct	Correct	Correct	Correct	Correct	Correct	Incorrect	Incorrect	Correct	Correct	Incorrect	Correct	Correct	Correct	Don't know	Correct	very good	very pleasant	mostly true	very easy	effectively	effectively	effectively	effectively	often
374	permanentresident	Correct	Don't know	Don't know	Don't know	Don't know	Don't know	Don't know	Don't know	Don't know	Don't know	Correct	Correct	Incorrect	Incorrect	Correct	Incorrect	Incorrect	Incorrect	somewhat good	somewhat pleasant	mostly true	easy	very effectively	effectively	ineffectively	ineffectively	never
375	permanentresident	Correct	Don't know	Don't know	Don't know	Don't know	Don't know	Incorrect	Don't know	Don't know	Don't know	Correct	Incorrect	Correct	Incorrect	Incorrect	Incorrect	Incorrect	Correct	neither bad nor good	neither unpleasant nor pleasant	untrue	hard	very ineffectively	very ineffectively	ineffectively	very ineffectively	never
376	permanentresident	Correct	Correct	Correct	Correct	Correct	Correct	Correct	Correct	Don't know	Don't know	Correct	Correct	Incorrect	Incorrect	Incorrect	Incorrect	Incorrect	Incorrect	very good	very pleasant	very true	very easy	very effectively	very effectively	very effectively	very effectively	never
377	IDP	Correct	Correct	Correct	Correct	Correct	Don't know	Don't know	Don't know	Don't know	Don't know	Correct	Incorrect	Correct	Incorrect	Incorrect	Incorrect	Incorrect	Correct	somewhat good	somewhat pleasant	mostly true	easy	effectively	effectively	effectively	effectively	never
378	permanentresident	Correct	Correct	Don't know	Don't know	Don't know	Don't know	Don't know	Correct	Correct	Incorrect	Correct	Correct	Correct	Incorrect	Incorrect	Correct	Correct	Correct	very bad	very unpleasant	untrue	very easy	very effectively	very effectively	very effectively	very effectively	never
379	permanentresident	Correct	Correct	Correct	Correct	Correct	Don't know	Don't know	Correct	Correct	Correct	Correct	Incorrect	Correct	Correct	Correct	Incorrect	Incorrect	Incorrect	very good	very pleasant	mostly true	very easy	very effectively	very effectively	very effectively	very effectively	never
380	permanentresident	Correct	Correct	Correct	Correct	Correct	Correct	Correct	Correct	Don't know	Don't know	Correct	Correct	Incorrect	Incorrect	Incorrect	Incorrect	Incorrect	Incorrect	very good	very pleasant	very true	very easy	very effectively	very effectively	very effectively	very effectively	never
